# Supplementary material for: Poly[[diaqua­[μ4-4,4′-carbonyl­bis(benzene-1,2-dicarboxyl­ato)]bis­(dipyrido[3,2-a:2′,3′-c]phenazine)dicadmium(II)] monohydrate]
Source: Acta Crystallogr Sect E Struct Rep Online. 2008 May 14;64(Pt 6):m810–1. doi: 10.1107/S1600536808013676 (PMC2961587; doi:10.1107/S1600536808013676)
Supplement: Supplementary file 1 [file e-64-0m810-sup1.cif]

##############################################################################
###                                                                        ###
###        Electronic paper (Acta Crystallographica Section E)             ###
###                                                                        ###
##############################################################################
#                                                                            #
# This CIF contains the data in a paper accepted for publication in Acta     #
# Crystallographica Section E. It conforms to the requirements of Notes      #
# for Authors for Section E, and has been peer reviewed under the auspices   #
# of the IUCr Commission on Journals.                                        #
#                                                                            #
# Full details of the Crystallographic Information File format               #
# are given in the paper "The Crystallographic Information File (CIF):       #
# a New Standard Archive File for Crystallography" by S. R. Hall, F. H.      #
# Allen and I. D. Brown [Acta Cryst. (1991), A47, 655-685].                  #
#                                                                            #
# The current version of the core CIF dictionary is obtainable from          #
# ftp://ftp.iucr.org/pub/cif_core.dic. The current version number is 2.4.    #
#                                                                            #
# Software is freely available for graphical display of the structure(s) in  #
# this CIF.  For information consult the CIF home page http://www.iucr.org/  #
# cif/home.html                                                              #
#                                                                            #
# This file may be used for bona fide research purposes within the           #
# scientific community so long as proper attribution is given to the journal # 
# article from which it was obtained.                                        #
#                                                                            #
##############################################################################
                                             
data_global
_audit_creation_method     'SHELXL97'
_journal_date_recd_electronic     2008-04-19
_journal_date_accepted     2008-05-08
_journal_name_full     'Acta Crystallographica, Section E'
_journal_year     2008
_journal_volume     64
_journal_issue      6
_journal_page_first     m810
_journal_page_last     m811
_journal_paper_category     QM
_journal_coeditor_code     RZ2212
_publ_contact_author_name     'Professor Xiao-Huan Yuan'
_publ_contact_author_address
;
  Heilongjiang Key Laboratory of Fibrosis Biotherapy,
  Mudanjiang Medical College,
  Mudanjiang 157011,
  Heilongjiang Province,
  People's Republic of China
;
_publ_contact_author_email     yuanxiaohuan1@yahoo.com.cn
_publ_contact_author_fax     '?'
_publ_contact_author_phone     '?'
_publ_section_title
;\
Poly[[diaqua[\m~4~-4,4'-carbonylbis(benzene-1,2-dicarboxylato)]bis(dipyrido[3,\
2-<i>a</i>:2',3'-<i>c</i>]phenazine)dicadmium(II)] monohydrate]
;
loop_
    _publ_author_name
    _publ_author_address
    'Xiao-Huan Yuan'
;
Key Laboratory for Anti-fibrosis Biotherapy of Heilongjiang
Mudanjiang Medical University,
Mudanjiang 157011,
Heilongjiang Province,
People's Republic of China
;
    'Wen-Zhi Zhang'
;
College of Chemistry and Chemical Engineering,
Qiqihar University, Qiqihar 161006,
Heilongjiang Province,
People's Republic of China
;
    'Yan-Hui Chu'
;
Heilongjiang Key Laboratory of Fibrosis Biotherapy,
Mudanjiang Medical College,
Mudanjiang 157011,
Heilongjiang Province,
People's Republic of China
;
data_I
_audit_creation_method     SHELXL-97
_chemical_name_systematic
;
Poly[[diaqua[\m~4~-4,4'-carbonylbis(benzene-1,2-
dicarboxylato)]bis(dipyrido[3,2-a:2',3'-c]phenazine)dicadmium(II)]
monohydrate]
;
_chemical_name_common     ?
_chemical_formula_moiety     'C53 H30 Cd2 N8 O11, H2 O'
_chemical_formula_sum     'C53 H32 Cd2 N8 O12'
_chemical_formula_iupac     '[Cd2 (C17 H6 O9) (C18 H10 N4)2 (H2 O1)2], H2 O'
_chemical_formula_weight     1197.67
_chemical_melting_point     ?
_symmetry_cell_setting     Monoclinic
_symmetry_space_group_name_H-M     'P 2/n'
_symmetry_space_group_name_Hall     '-P 2yac'
loop_
    _symmetry_equiv_pos_as_xyz
    'x, y, z'
    '-x+1/2, y, -z+1/2'
    '-x, -y, -z'
    'x-1/2, -y, z-1/2'
_cell_length_a     15.698(3)
_cell_length_b     6.7028(13)
_cell_length_c     21.428(4)
_cell_angle_alpha     90.00
_cell_angle_beta     102.45(3)
_cell_angle_gamma     90.00
_cell_volume     2201.7(8)
_cell_formula_units_Z     2
_cell_measurement_reflns_used     13844
_cell_measurement_theta_min     3.01
_cell_measurement_theta_max     27.47
_cell_measurement_temperature     293(2)
_exptl_crystal_description     block
_exptl_crystal_colour     colourless
_exptl_crystal_size_max     0.27
_exptl_crystal_size_mid     0.24
_exptl_crystal_size_min     0.21
_exptl_crystal_density_diffrn     1.807
_exptl_crystal_density_meas     ?
_exptl_crystal_density_method     'not measured'
_exptl_crystal_F_000     1196
_exptl_absorpt_coefficient_mu     1.048
_exptl_absorpt_correction_type     'multi-scan'
_exptl_absorpt_process_details     '(ABSCOR; Higashi, 1995)'
_exptl_absorpt_correction_T_min     0.742
_exptl_absorpt_correction_T_max     0.801
_exptl_special_details
;
;
_diffrn_ambient_temperature     293(2)
_diffrn_radiation_type     MoK\a
_diffrn_radiation_wavelength     0.71073
_diffrn_radiation_source     'rotating anode'
_diffrn_radiation_monochromator     graphite
_diffrn_measurement_device_type     'Rigaku R-AXIS RAPID'
_diffrn_measurement_method     \w
_diffrn_detector_area_resol_mean     10.0
_diffrn_reflns_number     20222
_diffrn_reflns_av_R_equivalents     0.0928
_diffrn_reflns_av_sigmaI/netI     0.0775
_diffrn_reflns_theta_min     3.04
_diffrn_reflns_theta_max     27.47
_diffrn_reflns_theta_full     25.00
_diffrn_measured_fraction_theta_max     0.995
_diffrn_measured_fraction_theta_full     0.998
_diffrn_reflns_limit_h_min     -20
_diffrn_reflns_limit_h_max     18
_diffrn_reflns_limit_k_min     -8
_diffrn_reflns_limit_k_max     8
_diffrn_reflns_limit_l_min     -27
_diffrn_reflns_limit_l_max     27
_diffrn_standards_number     none
_diffrn_standards_interval_count     none
_diffrn_standards_interval_time     ?
_diffrn_standards_decay_%     0
_refine_special_details
;
Refinement of <i>F</i>^2^ against ALL reflections. The weighted <i>R</i>-factor
<i>wR</i> and goodness of fit <i>S</i> are based on <i>F</i>^2^, conventional
<i>R</i>-factors <i>R</i> are based on <i>F</i>, with <i>F</i> set to zero for
negative <i>F</i>^2^. The threshold expression of <i>F</i>^2^ >
\s(<i>F</i>^2^) is used only for calculating <i>R</i>-factors(gt) <i>etc</i>.
and is not relevant to the choice of reflections for refinement.
<i>R</i>-factors based on <i>F</i>^2^ are statistically about twice as large
as those based on <i>F</i>, and <i>R</i>- factors based on ALL data will be
even larger.
;
_reflns_number_total     5022
_reflns_number_gt     3508
_reflns_threshold_expression     I>2\s(I)
_refine_ls_structure_factor_coef     Fsqd
_refine_ls_matrix_type     full
_refine_ls_R_factor_all     0.0848
_refine_ls_R_factor_gt     0.0494
_refine_ls_wR_factor_gt     0.1047
_refine_ls_wR_factor_ref     0.1254
_refine_ls_goodness_of_fit_ref     1.042
_refine_ls_restrained_S_all     1.042
_refine_ls_number_reflns     5022
_refine_ls_number_parameters     352
_refine_ls_number_restraints     6
_refine_ls_hydrogen_treatment     mixed
_refine_ls_weighting_scheme     calc
_refine_ls_weighting_details
                 'calc w=1/[\s^2^(Fo^2^)+(0.0614P)^2^] where P=(Fo^2^+2Fc^2^)/3'
_atom_sites_solution_hydrogens     geom
_atom_sites_solution_primary     direct
_atom_sites_solution_secondary     difmap
_refine_ls_shift/su_max     0.000
_refine_ls_shift/su_mean     0.000
_refine_diff_density_max     0.700
_refine_diff_density_min     -0.843
_refine_ls_extinction_method     none
_refine_ls_extinction_coef     ?
loop_
    _atom_type_symbol
    _atom_type_description
    _atom_type_scat_dispersion_real
    _atom_type_scat_dispersion_imag
    _atom_type_scat_source
    'C' 'C' 0.0033 0.0016
                         'International Tables Vol C Tables 4.2.6.8 and 6.1.1.4'
    'H' 'H' 0.0000 0.0000
                         'International Tables Vol C Tables 4.2.6.8 and 6.1.1.4'
    'N' 'N' 0.0061 0.0033
                         'International Tables Vol C Tables 4.2.6.8 and 6.1.1.4'
    'O' 'O' 0.0106 0.0060
                         'International Tables Vol C Tables 4.2.6.8 and 6.1.1.4'
    'Cd' 'Cd' -0.8075 1.2024
                         'International Tables Vol C Tables 4.2.6.8 and 6.1.1.4'
_computing_data_collection     'PROCESS-AUTO (Rigaku, 1998)'
_computing_cell_refinement     'PROCESS-AUTO (Rigaku, 1998)'
_computing_data_reduction     'PROCESS-AUTO (Rigaku, 1998)'
_computing_structure_solution     'SHELXS97 (Sheldrick, 2008)'
_computing_structure_refinement     'SHELXL97 (Sheldrick, 2008)'
_computing_molecular_graphics     'SHELXTL-Plus (Sheldrick, 2008)'
_computing_publication_material     'SHELXL97 (Sheldrick, 2008)'
loop_
    _atom_site_type_symbol
    _atom_site_label
    _atom_site_fract_x
    _atom_site_fract_y
    _atom_site_fract_z
    _atom_site_U_iso_or_equiv
    _atom_site_adp_type
    _atom_site_calc_flag
    _atom_site_refinement_flags
    _atom_site_occupancy
    _atom_site_disorder_assembly
    _atom_site_disorder_group
    C C1 0.7768(4) 0.0149(8) 0.1740(2) 0.0342(12) Uani d . 1 . .
    H H1 0.7343 -0.0638 0.1861 0.041 Uiso calc R 1 . .
    C C2 0.8642(3) -0.0462(8) 0.1917(3) 0.0377(13) Uani d . 1 . .
    H H2 0.8794 -0.1597 0.2166 0.045 Uiso calc R 1 . .
    C C3 0.9266(4) 0.0645(8) 0.1717(3) 0.0367(12) Uani d . 1 . .
    H H3 0.9848 0.0255 0.1819 0.044 Uiso calc R 1 . .
    C C4 0.9015(3) 0.2375(7) 0.1356(2) 0.0286(11) Uani d . 1 . .
    C C5 0.8145(3) 0.2937(7) 0.1223(2) 0.0261(10) Uani d . 1 . .
    C C6 0.9661(3) 0.3643(8) 0.1135(2) 0.0319(11) Uani d . 1 . .
    C C7 0.9401(4) 0.5492(8) 0.0840(2) 0.0339(12) Uani d . 1 . .
    C C8 0.8467(4) 0.6054(7) 0.0703(2) 0.0316(12) Uani d . 1 . .
    C C9 0.7859(3) 0.4772(7) 0.0878(2) 0.0281(11) Uani d . 1 . .
    C C10 0.6728(4) 0.6892(8) 0.0431(3) 0.0423(14) Uani d . 1 . .
    H H10 0.6134 0.7174 0.0328 0.051 Uiso calc R 1 . .
    C C11 0.8165(4) 0.7825(8) 0.0393(3) 0.0398(13) Uani d . 1 . .
    H H11 0.8559 0.8716 0.0279 0.048 Uiso calc R 1 . .
    C C12 0.7312(4) 0.8258(8) 0.0259(3) 0.0502(17) Uani d . 1 . .
    H H12 0.7112 0.9446 0.0055 0.060 Uiso calc R 1 . .
    C C13 1.0803(4) 0.6155(10) 0.0777(3) 0.0455(15) Uani d . 1 . .
    C C14 1.1439(5) 0.7468(10) 0.0625(3) 0.0604(19) Uani d . 1 . .
    H H14 1.1280 0.8737 0.0466 0.072 Uiso calc R 1 . .
    C C15 1.2290(5) 0.6847(13) 0.0715(3) 0.068(2) Uani d . 1 . .
    H H15 1.2708 0.7707 0.0618 0.082 Uiso calc R 1 . .
    C C16 1.2537(4) 0.4954(12) 0.0950(3) 0.0566(19) Uani d . 1 . .
    H H16 1.3116 0.4562 0.0998 0.068 Uiso calc R 1 . .
    C C17 1.1943(4) 0.3640(12) 0.1113(3) 0.0550(17) Uani d . 1 . .
    H H17 1.2119 0.2383 0.1275 0.066 Uiso calc R 1 . .
    C C18 1.1052(4) 0.4256(9) 0.1028(3) 0.0395(13) Uani d . 1 . .
    C C19 0.5216(3) 0.5601(7) 0.1603(3) 0.0300(11) Uani d . 1 . .
    C C20 0.4599(3) 0.6828(7) 0.1904(2) 0.0250(10) Uani d . 1 . .
    C C21 0.4935(3) 1.0024(7) 0.1355(2) 0.0298(11) Uani d . 1 . .
    C C22 0.4394(3) 0.8792(7) 0.1726(2) 0.0228(10) Uani d . 1 . .
    C C23 0.3716(3) 0.9765(7) 0.1933(2) 0.0264(10) Uani d . 1 . .
    H H23 0.3585 1.1084 0.1817 0.032 Uiso calc R 1 . .
    C C24 0.3230(3) 0.8755(7) 0.2318(2) 0.0270(11) Uani d . 1 . .
    C C25 0.3484(3) 0.6844(7) 0.2525(2) 0.0320(12) Uani d . 1 . .
    H H25 0.3201 0.6192 0.2805 0.038 Uiso calc R 1 . .
    C C26 0.4164(3) 0.5886(7) 0.2315(2) 0.0311(11) Uani d . 1 . .
    H H26 0.4324 0.4598 0.2454 0.037 Uiso calc R 1 . .
    C C27 0.2500 0.9870(11) 0.2500 0.0338(17) Uani d S 1 . .
    N N1 0.7518(3) 0.1804(6) 0.1405(2) 0.0292(9) Uani d . 1 . .
    N N2 0.6995(3) 0.5206(6) 0.0737(2) 0.0333(10) Uani d . 1 . .
    N N3 0.9946(3) 0.6766(7) 0.0669(2) 0.0419(11) Uani d . 1 . .
    N N4 1.0483(3) 0.2994(7) 0.1226(2) 0.0385(11) Uani d . 1 . .
    O O1 0.5763(2) 0.4504(5) 0.19432(18) 0.0386(9) Uani d . 1 . .
    O O2 0.5089(2) 0.5605(5) 0.09996(17) 0.0338(8) Uani d . 1 . .
    O O1W 0.5801(3) 0.2021(6) -0.00419(19) 0.0457(10) Uani d D 1 . .
    H HW11 0.563(4) 0.287(6) -0.033(2) 0.055 Uiso d D 1 . .
    H HW12 0.553(3) 0.096(5) -0.016(3) 0.055 Uiso d D 1 . .
    O O3 0.5736(2) 0.9818(6) 0.1491(2) 0.0443(10) Uani d . 1 . .
    O O4 0.2500 1.1681(8) 0.2500 0.0448(15) Uani d S 1 . .
    O O2W 0.7500 -0.3982(12) 0.2500 0.082(2) Uani d SD 1 . .
    H HW22 0.708(7) -0.479(19) 0.240(8) 0.099 Uiso d PD 0.50 . .
    H HW21 0.764(14) -0.40(2) 0.2906(11) 0.099 Uiso d PD 0.50 . .
    O O5 0.4540(3) 1.1233(6) 0.0948(2) 0.0506(11) Uani d . 1 . .
    Cd Cd1 0.60585(2) 0.27952(5) 0.103914(18) 0.02753(13) Uani d . 1 . .
loop_
    _atom_site_aniso_label
    _atom_site_aniso_U_11
    _atom_site_aniso_U_22
    _atom_site_aniso_U_33
    _atom_site_aniso_U_12
    _atom_site_aniso_U_13
    _atom_site_aniso_U_23
    C1 0.034(3) 0.038(3) 0.032(3) -0.002(2) 0.010(3) 0.007(2)
    C2 0.033(3) 0.039(3) 0.040(3) 0.003(2) 0.006(3) 0.013(2)
    C3 0.029(3) 0.043(3) 0.035(3) 0.001(2) 0.001(3) 0.005(2)
    C4 0.028(3) 0.031(3) 0.028(2) -0.001(2) 0.008(2) -0.004(2)
    C5 0.025(2) 0.030(2) 0.026(2) 0.000(2) 0.011(2) 0.002(2)
    C6 0.024(3) 0.043(3) 0.030(3) -0.009(2) 0.009(2) 0.000(2)
    C7 0.035(3) 0.037(3) 0.032(3) -0.012(2) 0.013(3) -0.005(2)
    C8 0.036(3) 0.031(3) 0.031(3) -0.009(2) 0.014(3) 0.000(2)
    C9 0.030(3) 0.025(2) 0.031(3) -0.003(2) 0.010(2) 0.000(2)
    C10 0.036(3) 0.038(3) 0.058(4) 0.010(2) 0.020(3) 0.011(3)
    C11 0.046(3) 0.030(3) 0.046(3) -0.003(2) 0.016(3) 0.005(2)
    C12 0.063(4) 0.028(3) 0.065(4) 0.008(3) 0.026(4) 0.018(3)
    C13 0.034(3) 0.066(4) 0.036(3) -0.023(3) 0.008(3) -0.008(3)
    C14 0.051(4) 0.073(5) 0.061(4) -0.024(4) 0.021(4) 0.009(3)
    C15 0.041(4) 0.110(6) 0.056(4) -0.039(4) 0.018(4) -0.002(4)
    C16 0.023(3) 0.108(6) 0.042(4) -0.019(3) 0.013(3) -0.011(4)
    C17 0.033(3) 0.095(5) 0.038(3) -0.007(3) 0.008(3) -0.001(3)
    C18 0.024(3) 0.065(4) 0.030(3) -0.010(3) 0.008(2) -0.003(3)
    C19 0.027(3) 0.027(2) 0.040(3) 0.002(2) 0.015(3) 0.002(2)
    C20 0.015(2) 0.032(3) 0.029(2) -0.0024(18) 0.005(2) 0.001(2)
    C21 0.033(3) 0.028(3) 0.031(3) -0.005(2) 0.013(2) -0.004(2)
    C22 0.014(2) 0.029(2) 0.025(2) -0.0026(18) 0.004(2) 0.0002(19)
    C23 0.023(3) 0.028(2) 0.030(3) -0.0025(19) 0.009(2) 0.002(2)
    C24 0.020(2) 0.033(3) 0.031(3) -0.004(2) 0.013(2) -0.002(2)
    C25 0.032(3) 0.033(3) 0.035(3) -0.005(2) 0.015(2) 0.004(2)
    C26 0.027(3) 0.030(2) 0.036(3) 0.002(2) 0.007(2) 0.005(2)
    C27 0.036(4) 0.038(4) 0.030(4) 0.000 0.015(4) 0.000
    N1 0.023(2) 0.031(2) 0.035(2) -0.0024(17) 0.0090(19) 0.0029(18)
    N2 0.029(2) 0.032(2) 0.043(3) 0.0060(18) 0.016(2) 0.0032(19)
    N3 0.034(3) 0.048(3) 0.044(3) -0.016(2) 0.010(2) 0.000(2)
    N4 0.029(2) 0.052(3) 0.034(2) -0.007(2) 0.007(2) 0.000(2)
    O1 0.029(2) 0.043(2) 0.044(2) 0.0123(17) 0.0088(19) 0.0045(18)
    O2 0.038(2) 0.0322(18) 0.035(2) 0.0063(16) 0.0155(18) 0.0007(15)
    O1W 0.058(3) 0.042(2) 0.033(2) 0.011(2) 0.002(2) 0.0042(18)
    O3 0.022(2) 0.049(2) 0.066(3) -0.0033(17) 0.020(2) 0.006(2)
    O4 0.051(4) 0.032(3) 0.062(4) 0.000 0.035(3) 0.000
    O2W 0.057(6) 0.059(5) 0.119(7) 0.000 -0.007(5) 0.000
    O5 0.049(3) 0.048(2) 0.058(3) -0.003(2) 0.018(2) 0.023(2)
    Cd1 0.02447(19) 0.02697(19) 0.0338(2) 0.00214(15) 0.01220(15) 0.00352(16)
_geom_special_details
;
All e.s.d.'s (except the e.s.d. in the dihedral angle between two l.s. planes)
are estimated using the full covariance matrix. The cell e.s.d.'s are taken
into account individually in the estimation of e.s.d.'s in distances, angles
and torsion angles; correlations between e.s.d.'s in cell parameters are only
used when they are defined by crystal symmetry. An approximate (isotropic)
treatment of cell e.s.d.'s is used for estimating e.s.d.'s involving l.s.
planes.
;
loop_
    _geom_bond_atom_site_label_1
    _geom_bond_atom_site_label_2
    _geom_bond_site_symmetry_2
    _geom_bond_distance
    _geom_bond_publ_flag
    C1 N1 . 1.333(6) ?
    C1 C2 . 1.403(7) ?
    C1 H1 . 0.9300 ?
    C2 C3 . 1.370(7) ?
    C2 H2 . 0.9300 ?
    C3 C4 . 1.401(7) ?
    C3 H3 . 0.9300 ?
    C4 C5 . 1.386(7) ?
    C4 C6 . 1.478(6) ?
    C5 N1 . 1.365(6) ?
    C5 C9 . 1.455(7) ?
    C6 N4 . 1.335(7) ?
    C6 C7 . 1.411(7) ?
    C7 N3 . 1.316(6) ?
    C7 C8 . 1.480(7) ?
    C8 C11 . 1.392(7) ?
    C8 C9 . 1.395(6) ?
    C9 N2 . 1.356(6) ?
    C10 N2 . 1.328(6) ?
    C10 C12 . 1.402(8) ?
    C10 H10 . 0.9300 ?
    C11 C12 . 1.339(9) ?
    C11 H11 . 0.9300 ?
    C12 H12 . 0.9300 ?
    C13 N3 . 1.376(8) ?
    C13 C18 . 1.405(9) ?
    C13 C14 . 1.420(8) ?
    C14 C15 . 1.374(10) ?
    C14 H14 . 0.9300 ?
    C15 C16 . 1.389(10) ?
    C15 H15 . 0.9300 ?
    C16 C17 . 1.381(8) ?
    C16 H16 . 0.9300 ?
    C17 C18 . 1.432(8) ?
    C17 H17 . 0.9300 ?
    C18 N4 . 1.363(7) ?
    C19 O1 . 1.240(6) ?
    C19 O2 . 1.265(6) ?
    C19 C20 . 1.517(6) ?
    C19 Cd1 . 2.727(5) ?
    C20 C26 . 1.378(6) ?
    C20 C22 . 1.389(6) ?
    C21 O3 . 1.236(6) ?
    C21 O5 . 1.252(6) ?
    C21 C22 . 1.526(6) ?
    C21 Cd1 1_565 2.744(5) ?
    C22 C23 . 1.399(6) ?
    C23 C24 . 1.411(6) ?
    C23 H23 . 0.9300 ?
    C24 C25 . 1.385(7) ?
    C24 C27 . 1.489(6) ?
    C25 C26 . 1.400(6) ?
    C25 H25 . 0.9300 ?
    C26 H26 . 0.9300 ?
    C27 O4 . 1.214(9) ?
    C27 C24 2 1.489(6) ?
    Cd1 N1 . 2.352(4) y
    Cd1 N2 . 2.367(4) y
    Cd1 O1 . 2.381(4) y
    Cd1 O2 . 2.411(3) y
    Cd1 O1W . 2.323(4) y
    O1W HW11 . 0.84(4) ?
    O1W HW12 . 0.84(4) ?
    O2W HW22 . 0.85(2) ?
    O2W HW21 . 0.85(2) ?
    Cd1 O3 1_545 2.321(4) y
    Cd1 O5 1_545 2.572(4) y
loop_
    _geom_angle_atom_site_label_1
    _geom_angle_atom_site_label_2
    _geom_angle_atom_site_label_3
    _geom_angle_site_symmetry_1
    _geom_angle_site_symmetry_3
    _geom_angle
    _geom_angle_publ_flag
    N1 C1 C2 . . 123.1(5) ?
    N1 C1 H1 . . 118.5 ?
    C2 C1 H1 . . 118.5 ?
    C3 C2 C1 . . 118.7(5) ?
    C3 C2 H2 . . 120.6 ?
    C1 C2 H2 . . 120.6 ?
    C2 C3 C4 . . 119.0(5) ?
    C2 C3 H3 . . 120.5 ?
    C4 C3 H3 . . 120.5 ?
    C5 C4 C3 . . 119.1(4) ?
    C5 C4 C6 . . 119.4(4) ?
    C3 C4 C6 . . 121.5(5) ?
    N1 C5 C4 . . 121.9(4) ?
    N1 C5 C9 . . 117.0(4) ?
    C4 C5 C9 . . 121.1(4) ?
    N4 C6 C7 . . 122.0(4) ?
    N4 C6 C4 . . 118.2(5) ?
    C7 C6 C4 . . 119.8(4) ?
    N3 C7 C6 . . 123.5(5) ?
    N3 C7 C8 . . 117.1(5) ?
    C6 C7 C8 . . 119.4(4) ?
    C11 C8 C9 . . 118.1(5) ?
    C11 C8 C7 . . 122.2(4) ?
    C9 C8 C7 . . 119.7(5) ?
    N2 C9 C8 . . 121.2(5) ?
    N2 C9 C5 . . 118.5(4) ?
    C8 C9 C5 . . 120.2(5) ?
    N2 C10 C12 . . 122.1(5) ?
    N2 C10 H10 . . 119.0 ?
    C12 C10 H10 . . 119.0 ?
    C12 C11 C8 . . 120.6(5) ?
    C12 C11 H11 . . 119.7 ?
    C8 C11 H11 . . 119.7 ?
    C11 C12 C10 . . 118.9(5) ?
    C11 C12 H12 . . 120.6 ?
    C10 C12 H12 . . 120.6 ?
    N3 C13 C18 . . 121.0(5) ?
    N3 C13 C14 . . 119.1(6) ?
    C18 C13 C14 . . 119.9(6) ?
    C15 C14 C13 . . 119.4(7) ?
    C15 C14 H14 . . 120.3 ?
    C13 C14 H14 . . 120.3 ?
    C14 C15 C16 . . 121.0(6) ?
    C14 C15 H15 . . 119.5 ?
    C16 C15 H15 . . 119.5 ?
    C17 C16 C15 . . 121.6(6) ?
    C17 C16 H16 . . 119.2 ?
    C15 C16 H16 . . 119.2 ?
    C16 C17 C18 . . 118.6(7) ?
    C16 C17 H17 . . 120.7 ?
    C18 C17 H17 . . 120.7 ?
    N4 C18 C13 . . 122.3(5) ?
    N4 C18 C17 . . 118.0(6) ?
    C13 C18 C17 . . 119.6(5) ?
    O1 C19 O2 . . 122.6(4) ?
    O1 C19 C20 . . 119.8(5) ?
    O2 C19 C20 . . 117.3(4) ?
    O1 C19 Cd1 . . 60.7(3) ?
    O2 C19 Cd1 . . 62.2(2) ?
    C20 C19 Cd1 . . 167.9(3) ?
    C26 C20 C22 . . 119.5(4) ?
    C26 C20 C19 . . 118.2(4) ?
    C22 C20 C19 . . 121.9(4) ?
    O3 C21 O5 . . 124.2(5) ?
    O3 C21 C22 . . 117.9(5) ?
    O5 C21 C22 . . 117.8(5) ?
    O3 C21 Cd1 . 1_565 57.2(3) ?
    O5 C21 Cd1 . 1_565 68.8(3) ?
    C22 C21 Cd1 . 1_565 162.6(3) ?
    C20 C22 C23 . . 120.1(4) ?
    C20 C22 C21 . . 122.3(4) ?
    C23 C22 C21 . . 117.4(4) ?
    C22 C23 C24 . . 120.4(4) ?
    C22 C23 H23 . . 119.8 ?
    C24 C23 H23 . . 119.8 ?
    C25 C24 C23 . . 118.4(4) ?
    C25 C24 C27 . . 124.4(4) ?
    C23 C24 C27 . . 117.1(4) ?
    C24 C25 C26 . . 120.5(4) ?
    C24 C25 H25 . . 119.7 ?
    C26 C25 H25 . . 119.7 ?
    C20 C26 C25 . . 120.8(5) ?
    C20 C26 H26 . . 119.6 ?
    C25 C26 H26 . . 119.6 ?
    O4 C27 C24 . 2 120.1(3) ?
    O4 C27 C24 . . 120.1(3) ?
    C24 C27 C24 2 . 119.7(6) ?
    C1 N1 C5 . . 118.1(4) ?
    C1 N1 Cd1 . . 124.5(3) ?
    C5 N1 Cd1 . . 117.2(3) ?
    C10 N2 C9 . . 119.1(4) ?
    C10 N2 Cd1 . . 124.5(4) ?
    C9 N2 Cd1 . . 116.3(3) ?
    C7 N3 C13 . . 115.5(5) ?
    C6 N4 C18 . . 115.4(5) ?
    C19 O1 Cd1 . . 92.2(3) ?
    C19 O2 Cd1 . . 90.2(3) ?
    Cd1 O1W HW11 . . 123(4) ?
    Cd1 O1W HW12 . . 117(4) ?
    HW11 O1W HW12 . . 107(3) ?
    C21 O3 Cd1 . 1_565 96.2(3) ?
    HW22 O2W HW21 . . 105(3) ?
    C21 O5 Cd1 . 1_565 84.2(3) ?
    O3 Cd1 O1W 1_545 . 102.56(15) y
    O3 Cd1 N1 1_545 . 84.39(13) y
    O1W Cd1 N1 . . 102.54(15) y
    O3 Cd1 N2 1_545 . 154.84(14) y
    O1W Cd1 N2 . . 82.23(16) y
    N1 Cd1 N2 . . 70.49(14) y
    O3 Cd1 O1 1_545 . 88.62(13) y
    O1W Cd1 O1 . . 153.69(14) y
    N1 Cd1 O1 . . 102.20(14) y
    N2 Cd1 O1 . . 97.78(14) y
    O3 Cd1 O2 1_545 . 119.58(12) y
    O1W Cd1 O2 . . 99.59(13) y
    N1 Cd1 O2 . . 142.59(13) y
    N2 Cd1 O2 . . 83.19(13) y
    O1 Cd1 O2 . . 54.58(12) y
    O3 Cd1 O5 1_545 1_545 53.13(13) y
    O1W Cd1 O5 . 1_545 82.76(15) y
    N1 Cd1 O5 . 1_545 136.94(13) y
    N2 Cd1 O5 . 1_545 151.32(14) y
    O1 Cd1 O5 . 1_545 85.29(13) y
    O2 Cd1 O5 . 1_545 75.40(12) y
loop_
    _geom_hbond_atom_site_label_D
    _geom_hbond_atom_site_label_H
    _geom_hbond_atom_site_label_A
    _geom_hbond_site_symmetry_A
    _geom_hbond_distance_DH
    _geom_hbond_distance_HA
    _geom_hbond_distance_DA
    _geom_hbond_angle_DHA
    O1W HW11 O2 3_665 0.84(4) 1.92(3) 2.731(5) 163(6)
    O1W HW12 O5 3_665 0.84(4) 2.23(4) 2.892(6) 136(5)
    O2W HW22 O1 1_545 0.85(2) 2.14(8) 2.913(5) 152(15)
