# Supplementary material for: Poly[[diaqua­[μ4-4,4′-carbonyl­bis(benzene-1,2-dicarboxyl­ato)]bis­(dipyrido[3,2-a:2′,3′-c]phenazine)dicadmium(II)] monohydrate]
Source: Acta Crystallogr Sect E Struct Rep Online. 2008 May 14;64(Pt 6):m810–1. doi: 10.1107/S1600536808013676 (PMC2961587; doi:10.1107/S1600536808013676)
Supplement: Supplementary file 2 [file e-64-0m810-Isup2.hkl]

#
# h,k,l, Fc-squared, Fo-squared, sigma(Fo-squared) and status flag
#
data_I
_shelx_title ' yuan in P2/n'
_shelx_refln_list_code          4
_shelx_F_calc_maximum      291.83
_exptl_crystal_F_000      1196.00
_reflns_d_resolution_high  0.7704
 
loop_
 _symmetry_equiv_pos_as_xyz
 'x, y, z'
 '-x+1/2, y, -z+1/2'
 '-x, -y, -z'
 'x-1/2, -y, z-1/2'
 
_cell_length_a    15.6984
_cell_length_b     6.7028
_cell_length_c    21.4284
_cell_angle_alpha  90.000
_cell_angle_beta  102.453
_cell_angle_gamma  90.000
 
_shelx_F_squared_multiplier     1.000
 
loop_
 _refln_index_h
 _refln_index_k
 _refln_index_l
 _refln_F_squared_calc
 _refln_F_squared_meas
 _refln_F_squared_sigma
 _refln_observed_status
   4   0   0     3112.42     3402.86    194.70 o
   6   0   0    27489.62    26075.13    565.60 o
   8   0   0     1745.03     1416.88    250.40 o
  10   0   0     4935.51     5170.92    183.15 o
  12   0   0      855.65      982.93    291.99 o
  14   0   0     3458.44     3505.83    278.41 o
  16   0   0        3.19      188.65    168.49 o
  18   0   0      540.02      900.60    396.19 o
   0   1   0    13761.36    13256.30    157.14 o
   1   1   0    19076.24    18521.87    181.68 o
   2   1   0      549.88      537.90     51.88 o
   3   1   0    47255.61    45674.91    997.12 o
   4   1   0      194.31      196.80     43.75 o
   5   1   0      122.56      162.82     49.30 o
   6   1   0      101.59      229.35     51.72 o
   7   1   0    24421.51    23608.41    522.13 o
   8   1   0        2.10      -65.16     70.53 o
   9   1   0     2752.39     2864.14    298.20 o
  10   1   0     2293.11     2402.79    117.32 o
  11   1   0     2933.91     2811.75    214.18 o
  12   1   0       13.58       90.16    128.85 o
  13   1   0     2914.03     2942.60    176.02 o
  14   1   0      443.62      454.78     88.15 o
  15   1   0      482.40      346.31    117.41 o
  16   1   0      412.32      258.88    207.61 o
  17   1   0     1908.16     2131.27    216.02 o
  18   1   0        0.33       12.00     96.96 o
  19   1   0       21.17     -130.22    130.22 o
   0   2   0     7174.86     6505.80    111.95 o
   1   2   0      349.44      402.39     31.73 o
   2   2   0       27.85       51.33     25.07 o
   3   2   0     3216.64     3119.59     75.19 o
   4   2   0    19900.55    19391.12    313.06 o
   5   2   0       44.66       13.54     48.26 o
   6   2   0     2092.77     1862.12     93.38 o
   7   2   0     2281.89     2224.63    100.31 o
   8   2   0     1939.17     2157.41     88.49 o
   9   2   0       21.84        6.31     54.23 o
  10   2   0     3724.58     3352.24    139.82 o
  11   2   0      721.61      958.30     93.39 o
  12   2   0      127.36      178.18     71.51 o
  13   2   0       49.70       70.89     85.33 o
  14   2   0     8458.38     7896.04    253.72 o
  15   2   0        0.84      -66.56     93.23 o
  16   2   0      746.62      633.48    161.42 o
  17   2   0      502.99      620.12    139.16 o
  18   2   0     1401.98     1409.93    312.47 o
  19   2   0      124.52      -59.13    104.07 o
   0   3   0     7541.77     8090.80    133.43 o
   1   3   0     9761.90     9421.32    104.84 o
   2   3   0     3401.96     3877.84     65.99 o
   3   3   0     9160.64     8643.55    122.39 o
   4   3   0     6094.24     6375.00     92.63 o
   5   3   0      932.68     1118.66    103.34 o
   6   3   0      190.26      288.81     53.41 o
   7   3   0     8489.34     7809.37    164.96 o
   8   3   0     1418.99     1454.03     75.36 o
   9   3   0       94.52       82.01     48.90 o
  10   3   0     1261.31     1352.31     87.70 o
  11   3   0     4911.21     5000.00    140.23 o
  12   3   0      164.04      228.28    128.37 o
  13   3   0     1927.14     2309.74    124.05 o
  14   3   0      398.26      277.43     75.88 o
  15   3   0      334.76      343.43     94.42 o
  16   3   0      181.59      144.93     79.90 o
  17   3   0     1532.20     1631.05    259.71 o
  18   3   0      386.89      337.13    126.74 o
   0   4   0    10009.25     9724.77    209.14 o
   1   4   0     4219.08     4572.18     71.73 o
   2   4   0        1.50      -35.79     35.79 o
   3   4   0     1584.91     1770.90     49.38 o
   4   4   0     4807.91     4560.95     90.48 o
   5   4   0      190.41      206.56     36.88 o
   6   4   0     2520.64     2550.56    111.52 o
   7   4   0     1496.27     1661.21     99.61 o
   8   4   0     1876.13     2015.13    105.15 o
   9   4   0       68.14      -57.11     81.64 o
  10   4   0     5468.44     5181.63    154.48 o
  11   4   0     2784.09     2644.59    104.12 o
  12   4   0       57.85       68.34     67.51 o
  13   4   0      608.05      705.09    103.92 o
  14   4   0      532.73      513.97     81.55 o
  15   4   0      446.05      452.05     86.83 o
  16   4   0       89.32       23.70     76.75 o
  17   4   0      757.07      801.11    196.49 o
   0   5   0     2703.45     2696.68    118.86 o
   1   5   0     1305.70     1324.88     58.25 o
   2   5   0      288.00      254.83     38.37 o
   3   5   0     1592.78     1680.17     80.25 o
   4   5   0     3047.03     3235.29     80.00 o
   5   5   0      142.48      143.25     44.67 o
   6   5   0       65.07      121.19     42.48 o
   7   5   0     4328.06     4101.10    124.23 o
   8   5   0        6.44      -10.64     53.92 o
   9   5   0      670.04      661.22     56.12 o
  10   5   0     1304.43     1331.15     99.21 o
  11   5   0      533.81      562.07    134.79 o
  12   5   0      661.99      691.77     67.96 o
  13   5   0      308.00      333.73     78.31 o
  14   5   0     1689.07     1540.03    121.71 o
  15   5   0       36.87       64.42    104.37 o
  16   5   0       77.06      -58.50     79.05 o
   0   6   0       86.06       59.40     69.77 o
   1   6   0     1966.08     1837.58     64.19 o
   2   6   0      850.60      950.87    130.23 o
   3   6   0     1420.58     1465.81    127.42 o
   4   6   0     2900.85     3080.99    179.03 o
   5   6   0     1171.20     1164.98     55.18 o
   6   6   0      411.91      363.21     58.41 o
   7   6   0     1942.18     2027.46     77.61 o
   8   6   0        4.14       59.17     44.37 o
   9   6   0      523.17      552.30     42.30 o
  10   6   0      891.18      956.26     91.64 o
  11   6   0      715.03      629.44    104.26 o
  12   6   0        7.02      -35.32     81.17 o
  13   6   0      366.47      321.24    120.98 o
  14   6   0      182.49      239.00    100.22 o
   0   7   0     5186.95     5462.91    231.68 o
   1   7   0       52.20       -9.38     73.41 o
   2   7   0      569.21      520.14    111.22 o
   3   7   0      436.56      491.39     83.38 o
   4   7   0     1179.58     1453.47     87.32 o
   5   7   0        4.41       79.18     64.75 o
   6   7   0      646.80      615.08     80.61 o
   7   7   0       59.50       91.24     67.53 o
   8   7   0      698.83      612.53     90.15 o
   9   7   0      212.87      158.84     68.06 o
  10   7   0      921.55     1102.26    261.54 o
  11   7   0       91.73       42.43     86.83 o
   0   8   0       26.40      228.12    146.00 o
   1   8   0      588.93      548.85     95.41 o
   2   8   0        8.61        1.55     70.77 o
   3   8   0      925.45      846.72    145.92 o
   4   8   0       54.50       60.50     82.69 o
   5   8   0      143.89      101.48     90.12 o
   6   8   0        6.29      -49.40     73.84 o
   7   8   0      886.68      611.56    107.64 o
 -19   0   1     1333.47     1374.84    218.67 o
 -17   0   1        4.51      -85.09    168.70 o
 -15   0   1      972.45      782.82    188.86 o
 -13   0   1        4.14       31.83    211.78 o
 -11   0   1    10738.98    10723.97    446.27 o
  -9   0   1     1178.53     1218.69    128.60 o
  -7   0   1    13637.29    13341.14    443.83 o
  -5   0   1    12059.25    11625.28    243.05 o
  -3   0   1    11527.59    11216.49    364.36 o
   3   0   1     2070.18     2054.26     83.20 o
   5   0   1    16990.76    15080.08    327.89 o
   7   0   1     5771.03     6332.66    174.60 o
   9   0   1    13253.00    13624.47    562.02 o
  11   0   1       30.95      -25.06     80.51 o
  13   0   1     5121.40     4624.10    214.46 o
  15   0   1     1406.95     1400.76    228.12 o
  17   0   1      901.93      995.88    390.46 o
  19   0   1      272.93      409.98    228.76 o
 -19   1   1       75.66       -9.37     82.61 o
 -18   1   1     1594.05     2006.56    260.58 o
 -17   1   1        1.66       63.42    103.26 o
 -16   1   1      891.65      959.98    147.89 o
 -15   1   1      355.24      299.08    112.15 o
 -14   1   1     2416.99     2032.48    332.10 o
 -13   1   1        9.24      112.23     85.89 o
 -12   1   1     6191.52     5990.65    182.66 o
 -11   1   1     1709.88     1822.68    131.43 o
 -10   1   1     2987.16     3057.99    196.50 o
  -9   1   1     2259.26     2509.10    103.72 o
  -8   1   1    11993.36    10556.07    235.07 o
  -7   1   1     3021.16     3356.49    112.96 o
  -6   1   1      287.68      367.34     43.08 o
  -5   1   1       54.54        4.56     39.40 o
  -4   1   1    22365.85    21531.40    434.39 o
  -3   1   1      352.67      406.46     41.17 o
  -2   1   1    12830.11    12663.17    134.98 o
  -1   1   1     1773.75     1490.54     31.58 o
   0   1   1     4793.87     4790.26     51.44 o
   1   1   1     4317.49     4306.37     88.15 o
   2   1   1    18821.88    17888.20    271.09 o
   3   1   1      593.76      637.25     83.88 o
   4   1   1      889.50      998.93     61.47 o
   5   1   1        0.30       90.90     59.44 o
   6   1   1    31888.56    32644.21    637.74 o
   7   1   1        9.24       35.43     61.58 o
   8   1   1     1357.41     1321.85     74.27 o
   9   1   1      149.19      124.75     56.36 o
  10   1   1     4691.08     4775.68    168.79 o
  11   1   1       27.37       56.06     65.43 o
  12   1   1     2503.40     2448.69    319.10 o
  13   1   1      386.39      182.68     80.57 o
  14   1   1     3533.67     3410.47    336.43 o
  15   1   1        6.27       54.77    107.05 o
  16   1   1     1782.58     1952.48    345.68 o
  17   1   1        1.13      -32.21    364.78 o
  18   1   1       18.25      -90.25    247.64 o
  19   1   1      100.26      328.39    198.28 o
 -19   2   1      904.49      745.47    141.42 o
 -18   2   1      869.77      920.47    151.48 o
 -17   2   1      210.42      235.52    105.45 o
 -16   2   1      677.01      627.08    113.10 o
 -15   2   1     7399.87     6943.41    212.53 o
 -14   2   1      117.32      195.09     76.58 o
 -13   2   1      396.97      339.87    116.08 o
 -12   2   1     1273.68     1618.05    116.37 o
 -11   2   1     4613.53     4432.23    151.31 o
 -10   2   1      338.36      228.74     59.49 o
  -9   2   1     2549.90     2600.41    134.63 o
  -8   2   1       20.38       44.01     67.34 o
  -7   2   1    15865.57    16409.90    302.97 o
  -6   2   1      763.78      939.27     51.71 o
  -5   2   1    40585.57    40539.91    709.52 o
  -4   2   1    13043.60    13121.01    206.88 o
  -3   2   1      198.20      235.45     26.08 o
  -2   2   1     1883.26     1972.12     42.91 o
  -1   2   1     3530.29     3053.56     48.22 o
   0   2   1       88.87      136.10     26.46 o
   1   2   1      375.78      382.75     52.60 o
   2   2   1     2075.92     2088.71     64.29 o
   3   2   1     9842.74     9744.12    167.51 o
   4   2   1     1558.95     1780.40    107.16 o
   5   2   1     8198.76     7688.03    176.64 o
   6   2   1     1068.07     1258.03     73.12 o
   7   2   1     4465.98     4439.08    113.81 o
   8   2   1     1789.72     1863.31    130.98 o
   9   2   1     5232.26     5209.09    198.74 o
  10   2   1     2191.81     2341.21    177.07 o
  11   2   1     1160.25     1329.52    110.48 o
  12   2   1       92.36      270.38     87.47 o
  13   2   1     7318.07     6691.29    235.53 o
  14   2   1      509.79      362.34    125.17 o
  15   2   1      112.20       55.81    102.93 o
  16   2   1      149.92      -39.68    122.68 o
  17   2   1      782.34      776.92    122.76 o
  18   2   1        0.93       20.96    164.87 o
  19   2   1     1166.36     1296.53    167.88 o
 -18   3   1      646.56      278.76    129.35 o
 -17   3   1       28.72       14.26     69.65 o
 -16   3   1      558.43      493.43     94.94 o
 -15   3   1     1067.89     1092.94    136.23 o
 -14   3   1     1879.53     2114.41    144.51 o
 -13   3   1       77.32      112.32     67.17 o
 -12   3   1     2280.50     2161.10    108.39 o
 -11   3   1      878.30     1016.28     89.84 o
 -10   3   1      250.94      351.58     68.88 o
  -9   3   1      153.88      220.95     52.45 o
  -8   3   1     8434.93     8092.33    184.95 o
  -7   3   1      282.16      344.56     49.34 o
  -6   3   1      504.91      590.53     48.37 o
  -5   3   1     6361.23     7083.85    109.71 o
  -4   3   1    13405.62    13730.13    175.32 o
  -3   3   1       13.28       73.08     20.55 o
  -2   3   1     3386.62     2954.70     48.81 o
  -1   3   1      348.00      371.12     26.00 o
   0   3   1    12854.28    12936.46    138.45 o
   1   3   1      341.56      405.26     33.38 o
   2   3   1     7851.21     6956.08    100.37 o
   3   3   1     4915.04     4997.29     81.75 o
   4   3   1      219.18      275.76     35.19 o
   5   3   1     4177.88     4023.83     99.42 o
   6   3   1     2426.17     2264.09     81.90 o
   7   3   1     2045.39     2115.47     85.02 o
   8   3   1      155.37      255.18     69.08 o
   9   3   1     2295.06     2381.37    119.25 o
  10   3   1     4199.00     4352.06    195.60 o
  11   3   1       58.87       27.22     71.75 o
  12   3   1     3478.45     3537.74    138.48 o
  13   3   1     1519.21     1501.90    108.49 o
  14   3   1      422.18      249.13     92.67 o
  15   3   1       40.99       82.03     77.97 o
  16   3   1      546.89      642.74     97.91 o
  17   3   1      361.91      241.73    113.25 o
  18   3   1        0.08      107.05     83.50 o
 -17   4   1      225.00      206.32    106.50 o
 -16   4   1      149.59      122.77     93.56 o
 -15   4   1      690.36      832.63    165.38 o
 -14   4   1      417.16      261.81     74.21 o
 -13   4   1        0.11      -23.22     60.26 o
 -12   4   1     1787.50     1628.28    107.30 o
 -11   4   1     3438.35     3251.13    122.09 o
 -10   4   1       10.24       72.78     74.53 o
  -9   4   1       13.77       83.93     55.41 o
  -8   4   1     1043.93     1166.54     83.57 o
  -7   4   1      525.47      565.06     80.25 o
  -6   4   1      461.30      524.81     43.54 o
  -5   4   1     2805.90     2769.54     88.08 o
  -4   4   1     1900.48     1873.31     64.17 o
  -3   4   1     1999.93     2103.53     50.51 o
  -2   4   1        3.13       -4.98     22.17 o
  -1   4   1    13382.77    14314.35    171.26 o
   0   4   1      844.39      806.17     34.86 o
   1   4   1        1.30       40.49     25.99 o
   2   4   1     3555.52     3421.61     91.76 o
   3   4   1     7114.70     6729.71    127.98 o
   4   4   1        0.67       -1.30     28.52 o
   5   4   1     3747.36     3269.14    171.61 o
   6   4   1     1579.43     1581.14     76.75 o
   7   4   1      920.40     1008.11     67.33 o
   8   4   1      497.17      668.55     66.49 o
   9   4   1     8496.61     8323.41    198.51 o
  10   4   1     7704.09     7605.16    210.92 o
  11   4   1      179.64      187.99     64.91 o
  12   4   1      876.40      853.22     89.61 o
  13   4   1      895.32      882.05     87.60 o
  14   4   1      347.91      332.02    108.42 o
  15   4   1      101.33      146.44     84.17 o
  16   4   1      540.94      592.72    102.21 o
  17   4   1      331.61      424.17     93.29 o
 -16   5   1      193.65       53.10     82.67 o
 -15   5   1     1153.75     1409.54    280.19 o
 -14   5   1      233.95      145.20     75.60 o
 -13   5   1      197.90      280.56     87.20 o
 -12   5   1      141.29      243.89     50.79 o
 -11   5   1     2859.76     2774.85     89.71 o
 -10   5   1      427.41      350.69     38.89 o
  -9   5   1        2.91       28.19     38.87 o
  -8   5   1      347.22      318.16     38.17 o
  -7   5   1     2251.83     2262.28    100.00 o
  -6   5   1        3.60        8.24     35.14 o
  -5   5   1     5599.30     5714.60     98.96 o
  -4   5   1     4573.27     4743.99    130.84 o
  -3   5   1       97.28      -39.24     45.56 o
  -2   5   1     1052.89      952.30     62.44 o
  -1   5   1     2743.84     2786.15     73.74 o
   0   5   1      685.44      615.40     75.73 o
   1   5   1      482.52      505.94     51.20 o
   2   5   1     2148.03     2196.72     72.62 o
   3   5   1     5434.17     5399.16    106.03 o
   4   5   1       84.82       43.92     52.50 o
   5   5   1      637.21      626.78     59.72 o
   6   5   1     3154.44     3122.51    105.22 o
   7   5   1     2096.10     2094.64    118.10 o
   8   5   1      840.04      792.17     67.51 o
   9   5   1     2365.24     2438.17     82.87 o
  10   5   1      869.38      860.40     78.19 o
  11   5   1      362.89      303.54     75.50 o
  12   5   1      562.25      486.05     84.25 o
  13   5   1     2541.49     2686.23    229.95 o
  14   5   1      116.60      286.47     93.43 o
  15   5   1      419.76      324.08     87.04 o
  16   5   1     1059.14     1371.63    136.62 o
 -14   6   1      293.36      311.55    134.06 o
 -13   6   1        0.11       -4.05     80.74 o
 -12   6   1      757.18      722.19     90.85 o
 -11   6   1      239.93      311.63     66.20 o
 -10   6   1      147.13       77.57     67.43 o
  -9   6   1     1122.85     1158.03    164.88 o
  -8   6   1     2772.27     2333.94    167.41 o
  -7   6   1      100.30       96.85    102.85 o
  -6   6   1        9.30      -47.28     54.43 o
  -5   6   1      175.92      215.78     86.04 o
  -4   6   1     8631.60     8419.02    218.51 o
  -3   6   1      858.17      888.98     89.12 o
  -2   6   1     1093.40     1121.44     85.99 o
  -1   6   1      616.30      726.50     68.25 o
   0   6   1     1147.45     1223.34     64.21 o
   1   6   1        3.38       22.57     51.37 o
   2   6   1     1581.37     1589.05     94.07 o
   3   6   1      194.13      123.38     61.66 o
   4   6   1        3.66       52.41     38.01 o
   5   6   1       83.30      113.35     52.10 o
   6   6   1     3980.02     3940.31    112.99 o
   7   6   1      110.70      159.06     52.10 o
   8   6   1      187.78      182.63     40.16 o
   9   6   1      152.22      130.43     49.47 o
  10   6   1     1341.80     1269.82    125.96 o
  11   6   1        2.75      126.79     68.64 o
  12   6   1      244.13      205.94     82.45 o
  13   6   1      341.79      467.54     93.22 o
  14   6   1      136.42      193.29     83.19 o
 -11   7   1     1371.66     1344.82    213.94 o
 -10   7   1       18.50       84.70    133.94 o
  -9   7   1      553.84      381.21     73.13 o
  -8   7   1      504.07      493.53     84.22 o
  -7   7   1      440.51      422.26     65.42 o
  -6   7   1       42.94       88.62     75.78 o
  -5   7   1     1111.97     1076.92     93.45 o
  -4   7   1        0.65       29.36     57.69 o
  -3   7   1      163.67      214.53     69.34 o
  -2   7   1        3.18      -33.32     52.93 o
  -1   7   1     2919.91     3150.55    289.89 o
   0   7   1       88.33       49.55     47.28 o
   1   7   1      948.29     1078.08     89.57 o
   2   7   1      643.83      659.38     70.75 o
   3   7   1      793.70      825.11    104.92 o
   4   7   1      682.93      567.39     97.74 o
   5   7   1      510.59      456.23     77.95 o
   6   7   1       36.04       49.47     71.73 o
   7   7   1      772.53      624.95     91.89 o
   8   7   1        6.74       56.03     69.99 o
   9   7   1     1382.15     1494.56    105.14 o
  10   7   1       64.56      191.80    117.79 o
  11   7   1       24.92       62.80     75.76 o
  -7   8   1       57.67      -16.42    115.81 o
  -6   8   1      240.22      184.48    137.90 o
  -5   8   1       57.57       10.98     65.56 o
  -4   8   1      576.36      537.82    103.51 o
  -3   8   1        4.29      103.68    106.62 o
  -2   8   1      756.90      857.24    165.74 o
  -1   8   1        2.59       10.56     77.80 o
   0   8   1      374.15      663.78    164.46 o
   1   8   1       15.28      136.09     87.20 o
   2   8   1     1111.67     1259.48    114.52 o
   3   8   1        5.96       71.93    107.31 o
   4   8   1        1.04       10.90     70.30 o
   5   8   1        3.91       84.38     87.46 o
   6   8   1     1120.59     1060.04    105.26 o
   7   8   1        6.15       89.22     76.29 o
 -20   0   2     1924.78     1861.69    338.71 o
 -18   0   2        5.34       79.00    315.76 o
 -16   0   2     2226.76     2728.31    276.93 o
 -14   0   2        1.30      -15.70    116.71 o
 -12   0   2     7193.71     7157.87    512.05 o
 -10   0   2     5670.43     6260.46    403.19 o
  -8   0   2    16718.66    17219.97    537.51 o
  -6   0   2     9548.62     9399.17    402.98 o
  -4   0   2     2636.94     2884.07    214.54 o
   2   0   2    17594.33    17182.34    476.72 o
   4   0   2     6122.65     4954.48    182.53 o
   6   0   2    16369.01    15755.68    428.97 o
   8   0   2    15003.59    14218.47    350.57 o
  10   0   2     1321.53     1889.85    532.31 o
  12   0   2     9099.50     9153.97    478.43 o
  14   0   2      905.19      876.11    134.10 o
  16   0   2      616.89      535.60    337.19 o
  18   0   2     1454.63     1150.78    268.23 o
 -20   1   2       88.17       97.33    139.63 o
 -19   1   2     1710.42     1465.00    350.67 o
 -18   1   2      136.37      -99.73    127.64 o
 -17   1   2      454.40      447.14    109.79 o
 -16   1   2      137.49      146.08     89.34 o
 -15   1   2     1625.39     1649.87    144.51 o
 -14   1   2        2.19      -77.34     77.34 o
 -13   1   2     1119.13     1556.38    134.69 o
 -12   1   2      815.31     1088.70    183.34 o
 -11   1   2      190.31      216.53     69.89 o
 -10   1   2      756.37      868.77     90.03 o
  -9   1   2    11521.76    11039.43    268.41 o
  -8   1   2       11.40       52.70     40.02 o
  -7   1   2    13173.25    13720.15    268.07 o
  -6   1   2      144.19      146.27     33.51 o
  -5   1   2    30249.79    30098.29    520.25 o
  -4   1   2      829.74      870.16     44.16 o
  -3   1   2    10009.83     9823.94    119.78 o
  -2   1   2     3588.61     3308.53     98.39 o
  -1   1   2     8631.85     7587.55    333.40 o
   0   1   2    10341.61     9975.07    108.78 o
   1   1   2     2725.40     2518.87     71.04 o
   2   1   2    21453.90    21232.23    304.25 o
   3   1   2     1662.92     1908.81     83.27 o
   4   1   2      717.66      881.90    115.31 o
   5   1   2    16547.25    16715.37    292.36 o
   6   1   2      486.12      631.66     51.93 o
   7   1   2     3219.19     2995.07    119.42 o
   8   1   2     1320.88     1449.86     77.68 o
   9   1   2     8956.06     8606.19    210.93 o
  10   1   2      226.85      357.96     83.84 o
  11   1   2     2935.41     2813.78    285.76 o
  12   1   2      963.97      927.17    112.80 o
  13   1   2      250.29      363.01    109.77 o
  14   1   2        2.11      -53.21     78.65 o
  15   1   2     1403.32     1865.27    303.35 o
  16   1   2      189.46      297.55    155.09 o
  17   1   2       30.52       17.48    118.05 o
  18   1   2        1.89       18.65    160.84 o
  19   1   2     1060.09      851.02    196.55 o
 -19   2   2       15.14       18.95     83.23 o
 -18   2   2      345.57      275.55     85.96 o
 -17   2   2      415.90      657.80    104.05 o
 -16   2   2     2539.44     2565.70    215.29 o
 -15   2   2      103.94       71.82     81.68 o
 -14   2   2       24.99       42.04     84.99 o
 -13   2   2      338.59      335.30    115.48 o
 -12   2   2     2104.28     2160.85    266.98 o
 -11   2   2       78.37       69.04     70.46 o
 -10   2   2     6835.66     6771.01    146.40 o
  -9   2   2     1030.93     1143.72     71.35 o
  -8   2   2     3395.90     3354.73     89.19 o
  -7   2   2      197.12      244.87     45.55 o
  -6   2   2    18112.81    17261.31    257.04 o
  -5   2   2    13809.46    14464.75    215.19 o
  -4   2   2      611.30      671.43     65.30 o
  -3   2   2        1.13       17.08     13.16 o
  -2   2   2    21071.91    19737.24    208.19 o
  -1   2   2        6.53      -24.06     24.06 o
   0   2   2    18042.34    17685.54    194.69 o
   1   2   2      250.34      251.83     35.92 o
   2   2   2    11271.85    11183.15    215.13 o
   3   2   2     5524.00     5699.45    118.66 o
   4   2   2     6273.09     5830.39    121.75 o
   5   2   2     4344.21     4442.36    118.64 o
   6   2   2     1860.51     1903.78     89.48 o
   7   2   2     1066.37     1109.47     77.22 o
   8   2   2     6246.27     5936.54    170.00 o
   9   2   2      966.04     1123.64     93.23 o
  10   2   2      781.82      699.85     97.38 o
  11   2   2      756.67      924.28    142.88 o
  12   2   2      272.57      338.87     83.19 o
  13   2   2      757.56      710.61    136.71 o
  14   2   2        3.65      -89.42     89.42 o
  15   2   2      363.39      367.12    115.01 o
  16   2   2     2266.22     1856.03    149.14 o
  17   2   2      170.68      343.24    109.91 o
  18   2   2      534.96      728.37    134.28 o
 -18   3   2        1.46       91.24     78.15 o
 -17   3   2      258.38      278.95    125.58 o
 -16   3   2     1151.31     1379.27    139.83 o
 -15   3   2     1019.20      937.86    139.25 o
 -14   3   2      430.85      471.09    121.32 o
 -13   3   2     1554.70     1776.16    102.04 o
 -12   3   2      954.24      927.11     91.55 o
 -11   3   2     1451.13     1497.47    119.07 o
 -10   3   2       81.93      159.19     63.00 o
  -9   3   2    14994.05    14279.25    244.19 o
  -8   3   2     2308.24     2372.02    147.90 o
  -7   3   2      887.25      810.95     48.80 o
  -6   3   2      487.74      558.83     64.59 o
  -5   3   2     5068.41     4607.60     67.98 o
  -4   3   2     1350.70     1428.95     73.38 o
  -3   3   2     9075.39     9112.58     99.80 o
  -2   3   2     7839.09     7546.05     90.14 o
  -1   3   2     3164.63     2916.82     53.31 o
   0   3   2      702.92      793.51     47.21 o
   1   3   2    16209.88    16907.82    205.69 o
   2   3   2     3189.64     3331.20     88.68 o
   3   3   2     1592.68     1809.44    103.05 o
   4   3   2     3180.44     3452.17    111.86 o
   5   3   2     3123.11     3069.91     82.50 o
   6   3   2     1000.30     1103.32    120.12 o
   7   3   2      332.33      316.27     76.36 o
   8   3   2     2895.34     2791.67    125.22 o
   9   3   2     3839.44     4010.29    150.39 o
  10   3   2      513.25      516.15     91.84 o
  11   3   2     1487.81     1558.38    114.26 o
  12   3   2        5.01      104.88     87.52 o
  13   3   2      871.82      744.30    113.18 o
  14   3   2       84.83       -3.56     75.68 o
  15   3   2      856.80     1113.50    121.00 o
  16   3   2      978.29     1015.49    349.87 o
  17   3   2        7.99      -80.44     81.84 o
  18   3   2      352.90      465.69    111.33 o
 -17   4   2       87.70       64.08    125.43 o
 -16   4   2      755.13      984.45    209.24 o
 -15   4   2      679.97      591.91    115.20 o
 -14   4   2      267.11      290.38     82.26 o
 -13   4   2      545.75      512.39     78.71 o
 -12   4   2     1081.52     1156.79     74.92 o
 -11   4   2      293.65      329.03     55.47 o
 -10   4   2      500.67      573.51     81.67 o
  -9   4   2    11301.31    11117.07    334.64 o
  -8   4   2     1192.87     1272.29     53.56 o
  -7   4   2     2481.65     2464.14     66.43 o
  -6   4   2     1851.58     1961.49    122.83 o
  -5   4   2     1368.24     1413.42     45.50 o
  -4   4   2     2050.32     2138.94     41.94 o
  -3   4   2      722.53      805.24     55.85 o
  -2   4   2     4595.25     4445.30     95.95 o
  -1   4   2     1377.33     1374.99     43.98 o
   0   4   2      964.05     1096.39     36.04 o
   1   4   2     2840.83     2654.26     64.10 o
   2   4   2     8291.14     8004.29    151.25 o
   3   4   2        3.61       -6.65     34.67 o
   4   4   2     5175.24     5157.42    106.48 o
   5   4   2     1928.43     2069.19     89.22 o
   6   4   2      592.70      806.82     61.59 o
   7   4   2       39.64       66.52     36.46 o
   8   4   2      302.70      296.92     61.75 o
   9   4   2     4792.22     4515.68    131.84 o
  10   4   2      160.12       94.56     65.57 o
  11   4   2     1153.91     1256.58     82.50 o
  12   4   2      753.39      840.48     86.49 o
  13   4   2      324.54      313.14     71.69 o
  14   4   2      207.57      228.16     81.24 o
  15   4   2      786.90      696.32    141.51 o
  16   4   2      620.81      703.96    122.28 o
  17   4   2        5.22      -17.49     97.56 o
 -16   5   2      779.08      633.40    127.59 o
 -15   5   2      419.48      464.23    122.81 o
 -14   5   2       11.97     -103.33    103.33 o
 -13   5   2      856.37     1104.72    171.76 o
 -12   5   2     1210.04     1286.82     82.63 o
 -11   5   2       21.48      -11.72     35.99 o
 -10   5   2     1545.16     1637.85     62.56 o
  -9   5   2       41.85       33.79     23.80 o
  -8   5   2      325.00      316.49     32.37 o
  -7   5   2       15.97       25.27     56.74 o
  -6   5   2     5325.00     5303.94    187.85 o
  -5   5   2     1229.71     1237.10    129.81 o
  -4   5   2      183.77      140.28     53.94 o
  -3   5   2     1309.45     1270.49     68.17 o
  -2   5   2     2904.11     2884.46    101.56 o
  -1   5   2      157.50      181.54     35.95 o
   0   5   2      476.27      650.02    105.89 o
   1   5   2      968.88      983.79     63.79 o
   2   5   2     4244.09     4102.91    101.62 o
   3   5   2      372.92      447.73     66.24 o
   4   5   2       57.42       79.32     48.12 o
   5   5   2     3949.40     3865.59    114.99 o
   6   5   2     1313.91     1151.98    137.02 o
   7   5   2       24.72      107.50     53.02 o
   8   5   2     3481.59     3368.17    167.49 o
   9   5   2      452.84      551.28     70.89 o
  10   5   2       86.72      160.35     46.23 o
  11   5   2      155.30      206.14     55.34 o
  12   5   2     1368.06     1387.13     94.48 o
  13   5   2      281.58      301.86     88.39 o
  14   5   2      174.60      143.92     85.55 o
  15   5   2      535.06      359.50    103.97 o
 -14   6   2        0.01      119.77    158.90 o
 -13   6   2      717.79      512.27    183.86 o
 -12   6   2      376.81      340.79     75.17 o
 -11   6   2       19.35      -46.75     99.39 o
 -10   6   2      420.29      390.49     86.21 o
  -9   6   2     1833.22     1689.44    105.41 o
  -8   6   2        1.63       23.81     46.60 o
  -7   6   2      106.49       76.41     56.69 o
  -6   6   2      169.45      278.06     83.09 o
  -5   6   2     3841.49     3499.75    124.11 o
  -4   6   2        0.28      -67.45     67.45 o
  -3   6   2      137.45      116.63     50.66 o
  -2   6   2      512.88      472.09     55.00 o
  -1   6   2     1553.65     1734.35     67.23 o
   0   6   2       69.14      138.18     51.71 o
   1   6   2     1980.72     2117.59    131.14 o
   2   6   2      494.08      447.66     91.91 o
   3   6   2      371.87      314.59     51.15 o
   4   6   2      661.61      774.10     87.68 o
   5   6   2     6045.10     5995.55    144.30 o
   6   6   2      191.63      136.65     59.96 o
   7   6   2      814.78      794.30     65.05 o
   8   6   2      555.55      586.24     54.46 o
   9   6   2     1891.35     1856.15    200.67 o
  10   6   2      661.05      453.70     75.35 o
  11   6   2      831.34      680.69     83.85 o
  12   6   2      727.11      982.69    144.76 o
  13   6   2      214.81      254.09     96.65 o
  14   6   2      193.04       -8.06    137.08 o
 -11   7   2        0.88       47.53    125.87 o
 -10   7   2      588.58      535.05    131.73 o
  -9   7   2       34.38        8.09     98.29 o
  -8   7   2      422.57      295.84     71.43 o
  -7   7   2        4.48      -42.74    102.39 o
  -6   7   2     1444.71     1538.97    125.02 o
  -5   7   2        3.81      -25.64     83.40 o
  -4   7   2      314.26      318.63     60.65 o
  -3   7   2      114.29      165.52     72.83 o
  -2   7   2     3138.71     3111.33    144.34 o
  -1   7   2       71.53      121.13     56.69 o
   0   7   2       23.85      -45.28     74.28 o
   1   7   2      594.54      649.93     88.28 o
   2   7   2     1853.91     2010.39    108.34 o
   3   7   2      102.73      121.20     99.26 o
   4   7   2     1702.77     1799.85     83.28 o
   5   7   2        0.43       17.98     42.61 o
   6   7   2      754.77      620.56     73.89 o
   7   7   2       54.12       53.52     78.44 o
   8   7   2     1706.87     1785.25    121.52 o
   9   7   2      191.26      300.74     85.61 o
  10   7   2       62.96      106.77     81.15 o
  11   7   2       29.91       -6.82     79.29 o
  -7   8   2       20.42      296.85    172.18 o
  -6   8   2       45.50      -34.68    112.68 o
  -5   8   2      928.19      707.83    161.88 o
  -4   8   2       38.30       48.09     89.04 o
  -3   8   2      569.20      577.58    104.43 o
  -2   8   2        3.37       75.48     82.38 o
  -1   8   2      533.37      545.30    114.06 o
   0   8   2        0.01       -4.19     54.68 o
   1   8   2     1137.91     1290.96    123.36 o
   2   8   2       20.85        9.99     69.18 o
   3   8   2       63.68      151.19     75.32 o
   4   8   2        7.44       -4.57     81.59 o
   5   8   2     1198.24     1400.20    216.94 o
   6   8   2       24.32       34.99     91.84 o
   7   8   2       10.83      -66.91     66.91 o
 -19   0   3       38.22      102.35    120.64 o
 -17   0   3     2692.88     2653.74    288.81 o
 -15   0   3      532.62      548.67    110.55 o
 -13   0   3     6097.33     6776.96    528.81 o
 -11   0   3     3018.68     3014.58    314.06 o
  -9   0   3     4186.75     4607.38    302.60 o
  -7   0   3    10701.25       92.73     68.75 o
  -5   0   3      188.04       93.40     55.83 o
  -3   0   3     4059.32     3383.73     74.35 o
   1   0   3    75996.40    75597.39   1991.77 o
   3   0   3    27180.45    26397.97    775.90 o
   5   0   3    11987.06    12215.22    329.72 o
   7   0   3      931.42      544.66    118.52 o
   9   0   3      168.92      139.54     78.08 o
  11   0   3     8207.64     7545.88    274.22 o
  13   0   3     2412.53     2653.33    218.53 o
  15   0   3      626.41      828.84    146.31 o
  17   0   3      705.41      973.81    242.76 o
  19   0   3      254.12      379.00    241.70 o
 -20   1   3     1856.17     1769.66    129.43 o
 -19   1   3       33.44      108.67     92.21 o
 -18   1   3      316.60      198.27     76.23 o
 -17   1   3       76.93      128.65     77.64 o
 -16   1   3     2752.09     2479.79    147.28 o
 -15   1   3      788.91      722.04    101.27 o
 -14   1   3    10192.81    10277.59    275.41 o
 -13   1   3      831.44      930.41    112.22 o
 -12   1   3      390.35      406.07     75.95 o
 -11   1   3     2139.52     2343.39    171.65 o
 -10   1   3    10430.88    10806.18    232.77 o
  -9   1   3      758.37      794.01     73.90 o
  -8   1   3       76.31       99.44     37.68 o
  -7   1   3     4596.38     4473.66     89.89 o
  -6   1   3    16369.87    15444.96    213.65 o
  -5   1   3      125.87      111.91     45.04 o
  -4   1   3    15883.59    15897.08    165.46 o
  -3   1   3     4055.12     3743.38     76.59 o
  -2   1   3    12081.52    11226.01    144.03 o
  -1   1   3      483.72      471.11     39.35 o
   0   1   3    28375.27    27320.04    349.99 o
   1   1   3      383.55      461.48     40.59 o
   2   1   3       32.52       10.03     37.31 o
   3   1   3     6666.46     6258.34    128.84 o
   4   1   3    21520.38    21211.83    366.25 o
   5   1   3      888.75      943.71     56.37 o
   6   1   3     3769.83     3628.04    103.51 o
   7   1   3     1292.72     1456.41    126.04 o
   8   1   3     2559.28     2489.59    127.54 o
   9   1   3      376.02      379.56     62.62 o
  10   1   3     1998.24     2083.44    168.09 o
  11   1   3     1207.86     1323.89     93.93 o
  12   1   3     1487.04     1831.76    318.36 o
  13   1   3        0.05       56.94     78.74 o
  14   1   3     4707.72     4461.46    199.75 o
  15   1   3       10.17       11.35     92.56 o
  16   1   3       39.25      131.16    113.41 o
  17   1   3      536.28      610.14    143.99 o
  18   1   3     1253.56     1048.92    195.78 o
  19   1   3        1.07       36.92    146.99 o
 -19   2   3      545.98      372.72    125.17 o
 -18   2   3       22.26       63.06    122.21 o
 -17   2   3     1758.19     1881.78    109.60 o
 -16   2   3      500.76      232.77     84.45 o
 -15   2   3      205.01      120.95     84.40 o
 -14   2   3     1089.00     1127.09    105.52 o
 -13   2   3    12310.06    11873.82    324.36 o
 -12   2   3      201.57      349.02     83.83 o
 -11   2   3     4062.12     4015.11    124.99 o
 -10   2   3      180.87      461.55     90.70 o
  -9   2   3     2840.56     2859.64     97.07 o
  -8   2   3      117.48      184.02     48.02 o
  -7   2   3    18214.61    18332.88    288.95 o
  -6   2   3     3433.80     3437.42     69.72 o
  -5   2   3      366.10      486.08     33.21 o
  -4   2   3       62.87      118.10     26.67 o
  -3   2   3    22351.97    21532.87    243.00 o
  -2   2   3      176.52      184.49     17.05 o
  -1   2   3    14440.16    14609.52    199.64 o
   0   2   3      531.01      527.65     41.90 o
   1   2   3     2442.80     2193.33    110.11 o
   2   2   3     6594.77     6695.33    135.21 o
   3   2   3     3220.22     2906.81    170.55 o
   4   2   3     7293.69     7198.24    157.09 o
   5   2   3     2398.96     2232.61     99.43 o
   6   2   3     2039.89     2319.65     87.74 o
   7   2   3     8964.76     8309.17    228.69 o
   8   2   3     2624.90     2854.93    112.03 o
   9   2   3      238.57      148.96     94.78 o
  10   2   3     1939.94     1916.06    150.87 o
  11   2   3     1626.73     1918.88    185.33 o
  12   2   3      734.31      624.44    108.82 o
  13   2   3     1840.22     1861.95    154.89 o
  14   2   3     1173.64     1320.14    123.18 o
  15   2   3     2577.36     2322.95    170.16 o
  16   2   3       44.58      -97.07     97.07 o
  17   2   3      924.82      896.30    135.67 o
  18   2   3      103.58      293.04    190.01 o
 -19   3   3      111.54      244.46    169.55 o
 -18   3   3      271.18       22.03     93.22 o
 -17   3   3      589.59      591.99     87.72 o
 -16   3   3      723.23      701.05     87.60 o
 -15   3   3       70.07       97.64     83.42 o
 -14   3   3      560.79      748.91    154.03 o
 -13   3   3      881.42      721.57     81.83 o
 -12   3   3      542.36      470.61     66.39 o
 -11   3   3      271.82      216.79     55.06 o
 -10   3   3     8727.74     8662.39    191.29 o
  -9   3   3      948.14     1129.84     64.12 o
  -8   3   3     1463.67     1513.82    121.14 o
  -7   3   3     1938.97     2093.27    135.57 o
  -6   3   3     3900.38     3959.47     96.95 o
  -5   3   3      101.85      159.86     30.18 o
  -4   3   3     3665.73     3750.32     69.61 o
  -3   3   3     8679.12     8548.59    106.16 o
  -2   3   3     4804.22     4701.42     61.57 o
  -1   3   3       92.07       83.00     25.91 o
   0   3   3     7990.01     7546.90    102.25 o
   1   3   3     1252.69     1281.85     56.54 o
   2   3   3     2008.22     2516.99     94.06 o
   3   3   3    10673.66    11471.16    165.64 o
   4   3   3     8787.44     8502.32    172.78 o
   5   3   3     5013.87     4833.67    125.10 o
   6   3   3     2053.91     2196.28    101.93 o
   7   3   3     1575.49     1455.02    277.98 o
   8   3   3     1432.15     1568.55     95.55 o
   9   3   3     1276.44     1323.23     97.47 o
  10   3   3      945.38      934.64    103.66 o
  11   3   3      875.76      887.40    133.60 o
  12   3   3      137.32      142.29    101.12 o
  13   3   3      675.33      723.94    101.36 o
  14   3   3     1359.11     1415.00    125.61 o
  15   3   3      320.64      396.07    134.56 o
  16   3   3        3.59      149.67     98.42 o
  17   3   3      307.88      206.89     95.75 o
  18   3   3      950.26      967.78    130.59 o
 -17   4   3      639.59     1087.23    188.01 o
 -16   4   3      369.12      314.77    132.26 o
 -15   4   3      279.79      301.62     54.48 o
 -14   4   3     1131.43     1082.98    102.17 o
 -13   4   3      853.55      572.64    157.06 o
 -12   4   3       65.29       74.26     90.94 o
 -11   4   3     1448.15     1605.63     94.76 o
 -10   4   3     2517.03     2380.05     96.99 o
  -9   4   3     3667.31     3660.63    140.37 o
  -8   4   3      870.68      950.83     47.87 o
  -7   4   3     5140.85     5166.47    172.93 o
  -6   4   3     1549.81     1550.85     61.75 o
  -5   4   3      791.01      793.32     86.13 o
  -4   4   3     1776.63     1825.42     79.11 o
  -3   4   3     4628.25     4191.26     69.89 o
  -2   4   3     4340.34     4668.49     74.67 o
  -1   4   3     1116.95     1197.97     70.05 o
   0   4   3     9825.38     9791.89    135.07 o
   1   4   3     5682.50     5604.79    120.17 o
   2   4   3       95.38      129.26     51.06 o
   3   4   3     3324.00     3242.58     97.88 o
   4   4   3     3813.06     3824.96    104.07 o
   5   4   3      242.05      176.78     44.70 o
   6   4   3        4.81       -9.50     58.71 o
   7   4   3     1983.83     2040.04    124.27 o
   8   4   3      119.86      -20.35     68.18 o
   9   4   3      134.18      150.21     65.51 o
  10   4   3       28.91       48.21     66.16 o
  11   4   3     3385.60     3397.41    147.33 o
  12   4   3     1173.39     1201.92    196.29 o
  13   4   3       93.92      189.79     77.18 o
  14   4   3      493.05      530.44     89.12 o
  15   4   3      598.43      685.42    112.68 o
  16   4   3      147.50      236.79    100.53 o
  17   4   3      379.30      395.88    145.48 o
 -16   5   3      245.64      227.37    146.67 o
 -15   5   3       12.40       63.26     73.97 o
 -14   5   3     1019.95     1089.02    156.11 o
 -13   5   3     1229.61     1345.14    126.41 o
 -12   5   3       76.72       62.90     61.76 o
 -11   5   3     2857.18     2447.01    130.69 o
 -10   5   3     2075.94     2201.69    112.46 o
  -9   5   3     2872.01     2686.24    225.81 o
  -8   5   3      811.18      814.07     53.56 o
  -7   5   3      805.60      642.63     74.57 o
  -6   5   3     5383.51     5467.61    143.97 o
  -5   5   3        0.54      -25.14     44.16 o
  -4   5   3     1625.82     1624.91     73.29 o
  -3   5   3     2899.76     3006.15     78.68 o
  -2   5   3       38.63       87.73     38.11 o
  -1   5   3      695.28      781.26     52.99 o
   0   5   3      837.58      773.95     66.11 o
   1   5   3     3192.87     3093.85    101.03 o
   2   5   3      368.53      710.93    103.86 o
   3   5   3     1439.24     1362.87    109.17 o
   4   5   3     2302.40     2332.82     73.11 o
   5   5   3     3240.35     2983.99    140.98 o
   6   5   3      141.80      142.44     46.60 o
   7   5   3     2488.29     2468.66    130.12 o
   8   5   3     1837.19     2008.69     73.21 o
   9   5   3        2.28       -1.82     41.43 o
  10   5   3      760.97      861.35     78.51 o
  11   5   3     1708.66     1626.47     80.45 o
  12   5   3        4.60       79.08     70.39 o
  13   5   3      163.65      335.83    112.80 o
  14   5   3      276.45      217.31     99.92 o
  15   5   3      997.53     1385.46    134.12 o
 -14   6   3     1007.38      768.56    331.56 o
 -13   6   3      301.79      458.36    236.18 o
 -12   6   3       11.50       39.18     66.49 o
 -11   6   3      271.97      262.34     78.64 o
 -10   6   3      453.77      228.30     53.61 o
  -9   6   3      467.28      464.50     70.11 o
  -8   6   3      105.46       97.91     52.47 o
  -7   6   3      230.38      261.43     56.49 o
  -6   6   3      938.31      877.44     66.73 o
  -5   6   3       74.09      -18.94     99.73 o
  -4   6   3      765.62      777.78     96.86 o
  -3   6   3     2298.64     2450.29     86.39 o
  -2   6   3     1767.41     1789.11     82.46 o
  -1   6   3        7.44        6.73     39.26 o
   0   6   3     3069.52     3201.36     86.62 o
   1   6   3        8.19       47.72     44.36 o
   2   6   3      960.96     1017.50     88.25 o
   3   6   3      629.37      742.92     74.31 o
   4   6   3     6227.58     5771.00    129.24 o
   5   6   3        7.69      -35.26     45.52 o
   6   6   3      601.30      539.75     66.85 o
   7   6   3      635.59      636.72     78.66 o
   8   6   3     1066.09     1185.01     74.49 o
   9   6   3       72.76       48.00     63.83 o
  10   6   3     1649.39     1747.20     89.11 o
  11   6   3      199.19      254.42     92.96 o
  12   6   3      147.20      109.05     80.99 o
  13   6   3      163.30      139.95     97.99 o
 -12   7   3       73.20     -201.31    206.71 o
 -11   7   3      166.18       59.68    129.19 o
 -10   7   3      174.10     -116.29    202.97 o
  -9   7   3      538.01      566.69    176.09 o
  -8   7   3       60.14       43.20     82.83 o
  -7   7   3     1737.14     1619.69     95.08 o
  -6   7   3      135.25       36.97     55.70 o
  -5   7   3      215.92      121.20     64.57 o
  -4   7   3       33.37      -81.79     81.79 o
  -3   7   3     1336.87     1413.24     96.22 o
  -2   7   3       97.89       93.51     60.84 o
  -1   7   3        9.72       65.89     67.89 o
   0   7   3      457.23      453.18     66.20 o
   1   7   3     4336.11     4077.25    159.10 o
   2   7   3      162.16      160.77     57.24 o
   3   7   3     1900.92     1852.08     84.61 o
   4   7   3       28.96      144.06     60.48 o
   5   7   3     1073.97     1038.82     77.40 o
   6   7   3      296.71      212.39     66.21 o
   7   7   3     1610.22     1451.59     93.46 o
   8   7   3       19.71       -4.53     70.93 o
   9   7   3       23.81      -98.71    102.19 o
  10   7   3      503.71      383.60    132.12 o
  11   7   3      670.28      643.37    128.00 o
  -7   8   3        9.16     -151.91    151.91 o
  -6   8   3     1381.54      864.48    190.77 o
  -5   8   3        0.62     -150.88    150.88 o
  -4   8   3      686.11      535.83    127.94 o
  -3   8   3       90.82       50.88     77.64 o
  -2   8   3      911.73      745.09    107.07 o
  -1   8   3        9.62       88.08     94.62 o
   0   8   3     1734.51     1836.85    103.26 o
   1   8   3       19.08       55.67     88.43 o
   2   8   3       49.74       -8.75     68.68 o
   3   8   3        9.21      -25.89     87.98 o
   4   8   3     1464.39     1386.60    139.98 o
   5   8   3       40.79      145.22     78.25 o
   6   8   3       34.88       80.13    109.40 o
   7   8   3       51.72      -33.10    221.75 o
 -20   0   4      994.54      788.83    153.58 o
 -18   0   4     2316.98     2415.71    196.08 o
 -16   0   4      628.31      619.68    190.03 o
 -14   0   4     3839.19     3895.35    236.71 o
 -12   0   4     5089.45     5173.57    191.66 o
 -10   0   4     3706.53     3445.78    129.52 o
  -8   0   4    15554.65    15457.95    364.56 o
  -6   0   4       12.84       68.88     40.80 o
  -4   0   4      703.03      542.08     42.63 o
  -2   0   4      349.09      365.76     34.30 o
   0   0   4    82062.51    82613.71   2252.05 o
   2   0   4    85163.13    85678.73   2610.64 o
   4   0   4     1297.81     1082.92     87.64 o
   6   0   4    18464.06    17819.34    468.52 o
   8   0   4      183.51      406.56     83.20 o
  10   0   4    14857.42    15197.42    439.71 o
  12   0   4       73.00      146.59    123.19 o
  14   0   4     3352.77     3146.91    249.48 o
  16   0   4     1120.27     1135.61    172.13 o
  18   0   4      425.77      765.63    263.35 o
 -20   1   4      134.35      138.64    121.88 o
 -19   1   4      456.57      500.84    116.84 o
 -18   1   4      358.12      361.62     91.93 o
 -17   1   4      758.93      881.19    104.89 o
 -16   1   4      105.51       87.72     61.55 o
 -15   1   4     4603.76     4785.97    136.20 o
 -14   1   4     1038.52      982.64    110.51 o
 -13   1   4     2143.49     2270.10    142.56 o
 -12   1   4     2863.16     2986.30    112.56 o
 -11   1   4     6610.28     6472.18    517.16 o
 -10   1   4     1633.23     1621.75     62.42 o
  -9   1   4      782.20      713.76     93.85 o
  -8   1   4     1830.24     1999.31     60.40 o
  -7   1   4    25017.42    24861.76    395.99 o
  -6   1   4      205.14      176.12     35.77 o
  -5   1   4     5792.31     5532.56     97.18 o
  -4   1   4       49.72       49.77     18.37 o
  -3   1   4      328.51      310.99     22.06 o
  -2   1   4       45.37      150.31     34.14 o
  -1   1   4    68655.95    68742.81    983.95 o
   0   1   4     7404.30     7254.77    105.42 o
   1   1   4      747.05      957.31     67.19 o
   2   1   4     4576.81     4692.55     99.63 o
   3   1   4     1996.51     1644.84    115.32 o
   4   1   4       43.95      142.16     47.55 o
   5   1   4     1998.21     2041.30     72.44 o
   6   1   4      192.12      229.50     57.43 o
   7   1   4    15473.77    15959.61    294.69 o
   8   1   4       58.16       18.63     51.96 o
   9   1   4     2207.62     2240.44    121.14 o
  10   1   4      185.30      252.95     81.38 o
  11   1   4     1956.29     1932.05    159.36 o
  12   1   4      312.56      172.07     74.27 o
  13   1   4     4551.95     4122.86    202.05 o
  14   1   4      662.76      439.43    171.40 o
  15   1   4      122.18     -107.86    107.86 o
  16   1   4      132.61      200.47    120.42 o
  17   1   4     1436.21     1479.09    175.31 o
  18   1   4       66.87      343.12    128.79 o
 -19   2   4      130.93      135.04     79.74 o
 -18   2   4     1837.79     1882.82    123.07 o
 -17   2   4      669.60      376.31    117.81 o
 -16   2   4      250.58      347.75     74.44 o
 -15   2   4     1107.77     1098.85    108.66 o
 -14   2   4     8059.76     7792.48    193.69 o
 -13   2   4      377.52      420.80     64.69 o
 -12   2   4     1892.13     1898.05    118.05 o
 -11   2   4      620.61      907.55     98.09 o
 -10   2   4     3258.46     3369.21     88.72 o
  -9   2   4      271.80      243.14     39.62 o
  -8   2   4     7700.51     7873.17    145.29 o
  -7   2   4      247.11      362.25     31.13 o
  -6   2   4     2763.37     2836.32     51.58 o
  -5   2   4     1360.18     1490.34     65.12 o
  -4   2   4    32050.93    30939.89    357.10 o
  -3   2   4     2601.47     2293.56     88.95 o
  -2   2   4     5124.61     5140.61    122.87 o
  -1   2   4       26.84       -9.21     35.93 o
   0   2   4     2743.05     2477.13     82.77 o
   1   2   4       51.98      116.10     36.95 o
   2   2   4     5318.06     5346.56    131.36 o
   3   2   4     2169.17     2074.91    133.84 o
   4   2   4     2137.72     2073.09    148.28 o
   5   2   4       53.65       71.08     65.83 o
   6   2   4     8470.80     7982.22    179.95 o
   7   2   4     1350.07     1314.89     83.13 o
   8   2   4       41.53       31.14     66.42 o
   9   2   4     1895.20     2069.26    113.98 o
  10   2   4     2925.33     3210.34    259.46 o
  11   2   4      501.93      491.08    152.90 o
  12   2   4        1.58      -15.94     73.21 o
  13   2   4      111.70       47.18     78.99 o
  14   2   4     2540.22     2749.73    226.56 o
  15   2   4        0.68      -96.25     96.25 o
  16   2   4     1424.22     1041.14    157.28 o
  17   2   4       90.95      161.15    136.61 o
  18   2   4       23.69      147.65    163.34 o
 -19   3   4      571.09      301.87    125.86 o
 -18   3   4      451.24      306.91     83.20 o
 -17   3   4      704.85      473.23     84.07 o
 -16   3   4      191.70       85.04     77.36 o
 -15   3   4     1787.39     1725.08    244.37 o
 -14   3   4      688.92      867.93    169.34 o
 -13   3   4      716.01      854.33     54.35 o
 -12   3   4      132.17      148.63     39.99 o
 -11   3   4     6828.87     6596.16    122.87 o
 -10   3   4     1009.42     1029.44     73.33 o
  -9   3   4      705.75      665.72     40.00 o
  -8   3   4      346.92      338.68     39.02 o
  -7   3   4     2742.57     2650.72    100.67 o
  -6   3   4      590.29      633.32     81.44 o
  -5   3   4     3242.63     3228.19    104.10 o
  -4   3   4     4898.93     5005.56     87.44 o
  -3   3   4     3470.89     3553.99     60.84 o
  -2   3   4      682.98      781.15     65.51 o
  -1   3   4    12969.32    12862.91    161.61 o
   0   3   4     7070.07     7192.49    105.61 o
   1   3   4     3108.41     4033.06    101.97 o
   2   3   4     9591.53    10307.66    168.55 o
   3   3   4    14684.92    14241.21    235.69 o
   4   3   4      687.88      715.46     70.20 o
   5   3   4       73.67       31.03     69.13 o
   6   3   4     1467.09     1344.58    184.48 o
   7   3   4     5130.36     5044.95    197.75 o
   8   3   4      419.88      431.50    109.02 o
   9   3   4     6458.03     5890.58    214.14 o
  10   3   4     4017.42     4302.97    561.81 o
  11   3   4     1219.46     1273.13    119.07 o
  12   3   4        5.90      -90.89     90.89 o
  13   3   4     4822.13     4584.54    194.74 o
  14   3   4      323.48      181.69    109.00 o
  15   3   4        6.92      -10.88     88.15 o
  16   3   4      282.25      459.04    128.91 o
  17   3   4      428.56      588.17    152.99 o
 -18   4   4     1624.10     1255.85    399.79 o
 -17   4   4      129.07      197.27    142.44 o
 -16   4   4       38.71      144.07    102.59 o
 -15   4   4      264.27      169.91     68.37 o
 -14   4   4      667.65      579.04     72.96 o
 -13   4   4      529.45      474.90     48.59 o
 -12   4   4      144.61      176.91     33.33 o
 -11   4   4     3346.74     3010.16    120.24 o
 -10   4   4      546.04      591.93     25.14 o
  -9   4   4       69.61      401.66    160.10 o
  -8   4   4     1946.51     1897.27    245.54 o
  -7   4   4     3199.82     3312.13     78.53 o
  -6   4   4       15.37       22.08     37.27 o
  -5   4   4     1955.58     2003.71     70.04 o
  -4   4   4     2023.85     2070.30     84.58 o
  -3   4   4     9402.34     9723.22    135.79 o
  -2   4   4     1458.97     1406.04     65.83 o
  -1   4   4     5588.67     5733.99     94.79 o
   0   4   4     7672.56     7302.83    115.40 o
   1   4   4      610.27      684.01     49.71 o
   2   4   4     1697.07     1691.80    115.16 o
   3   4   4     5779.61     6001.25    110.28 o
   4   4   4     2309.27     2498.89     88.30 o
   5   4   4       25.48       69.45     42.42 o
   6   4   4     5460.86     5718.31    164.26 o
   7   4   4      232.29      271.49     76.20 o
   8   4   4      364.48      396.71     76.62 o
   9   4   4     4480.35     4268.25    166.15 o
  10   4   4     5589.43     5275.82    368.81 o
  11   4   4     1041.92     1082.79    196.64 o
  12   4   4      891.02     1030.90    118.39 o
  13   4   4      806.86      955.33    218.84 o
  14   4   4      575.72      421.79     93.59 o
  15   4   4        0.12      -37.16     88.83 o
  16   4   4      338.13      485.83     97.81 o
 -16   5   4      206.40      130.56    250.51 o
 -15   5   4      854.63      687.86    147.84 o
 -14   5   4      866.70      768.58     95.55 o
 -13   5   4        0.35      -42.44     55.94 o
 -12   5   4     1051.92     1068.55     67.94 o
 -11   5   4     1148.13     1131.26     87.23 o
 -10   5   4     2097.71     2040.42    270.13 o
  -9   5   4       55.45       58.51     42.47 o
  -8   5   4      499.35      448.02     57.37 o
  -7   5   4      829.91      891.22     56.01 o
  -6   5   4     1715.31     1803.36     80.68 o
  -5   5   4     3718.60     3704.70    101.15 o
  -4   5   4     2417.92     2716.97     99.68 o
  -3   5   4      417.84      365.80     51.49 o
  -2   5   4     1397.79     1494.09     60.03 o
  -1   5   4     1136.45     1155.68     80.60 o
   0   5   4     4288.13     4178.41     87.85 o
   1   5   4       72.15       69.68     45.27 o
   2   5   4     1906.67     1948.84     73.43 o
   3   5   4     2754.01     2583.72    113.09 o
   4   5   4     1126.20     1234.35     81.28 o
   5   5   4        1.24       26.81     51.83 o
   6   5   4     3590.78     3695.15    185.00 o
   7   5   4      601.03      625.93     56.59 o
   8   5   4       44.87       42.33     56.26 o
   9   5   4     1401.72     1537.82     73.65 o
  10   5   4      454.69      591.46     85.23 o
  11   5   4      315.80      460.08     81.73 o
  12   5   4       22.55      -15.02     63.39 o
  13   5   4      417.77      279.64     98.04 o
  14   5   4      930.89      921.93    153.03 o
  15   5   4       19.70      -46.34     84.12 o
 -14   6   4      465.84      598.87    191.09 o
 -13   6   4       10.27     -119.36    185.93 o
 -12   6   4      163.72      282.42    156.68 o
 -11   6   4      794.58     1153.57    381.01 o
 -10   6   4      342.39      298.62     79.12 o
  -9   6   4      116.83       72.65     59.27 o
  -8   6   4     1229.48     1184.93     66.16 o
  -7   6   4     2304.77     2425.58     73.34 o
  -6   6   4       29.90       52.35     72.95 o
  -5   6   4     2050.28     2018.50     69.96 o
  -4   6   4     2329.00     2469.85    115.62 o
  -3   6   4     2261.19     2613.75    211.83 o
  -2   6   4       36.09       39.03     44.15 o
  -1   6   4     2181.38     2249.04     91.39 o
   0   6   4      658.34      906.71     75.73 o
   1   6   4       15.02       39.73     60.44 o
   2   6   4      289.23      325.62     58.25 o
   3   6   4     1200.67     1303.99     62.80 o
   4   6   4      157.84      138.80     54.58 o
   5   6   4       50.30       16.28     47.61 o
   6   6   4      937.24     1110.72     86.47 o
   7   6   4     2653.72     2660.12     96.57 o
   8   6   4       17.80       32.76     57.43 o
   9   6   4     1201.50     1195.33    108.11 o
  10   6   4      104.99       56.19     60.03 o
  11   6   4      893.56      791.50    153.06 o
  12   6   4      108.46      -57.36     86.24 o
  13   6   4     1024.80      971.29    162.82 o
 -12   7   4      549.99      287.60    175.55 o
 -11   7   4      244.94      359.10    133.87 o
 -10   7   4      651.39      680.90    176.66 o
  -9   7   4       18.14      -52.91    158.73 o
  -8   7   4     1389.36     1107.28    394.59 o
  -7   7   4      155.79      115.82     65.08 o
  -6   7   4        4.89      127.18     63.75 o
  -5   7   4       73.83       26.64     77.06 o
  -4   7   4     1054.49      992.09    178.57 o
  -3   7   4       88.58       35.89     97.98 o
  -2   7   4        1.32      -70.18     83.42 o
  -1   7   4      140.91       92.32     47.47 o
   0   7   4     2536.19     2305.85    114.43 o
   1   7   4      113.91      206.24     60.46 o
   2   7   4     2134.07     2179.79     95.60 o
   3   7   4     1818.75     1607.07    141.96 o
   4   7   4      871.33      846.92     92.09 o
   5   7   4       49.98       70.61     53.11 o
   6   7   4     1052.13     1225.25    174.73 o
   7   7   4        0.20       64.10     56.46 o
   8   7   4        0.49      -27.03     75.05 o
   9   7   4       26.32      102.71     85.51 o
  10   7   4     1717.33     1694.17    127.77 o
  -7   8   4     1271.61      813.87    169.29 o
  -6   8   4       30.90      -25.18    115.89 o
  -5   8   4      652.92      468.36    139.18 o
  -4   8   4       76.17      -88.28    144.94 o
  -3   8   4       77.51      210.03     82.56 o
  -2   8   4        0.05      -27.27    158.52 o
  -1   8   4     1520.92     1473.21    179.45 o
   0   8   4       60.90       43.28     82.83 o
   1   8   4       26.70       73.87     58.06 o
   2   8   4       41.29      126.03     67.03 o
   3   8   4     1225.88     1387.79     97.11 o
   4   8   4        1.60      -66.16     72.69 o
   5   8   4      166.55      256.04     81.27 o
   6   8   4       29.89      232.59     87.45 o
 -19   0   5     1835.65     1696.97    269.38 o
 -17   0   5      780.75      768.75    106.42 o
 -15   0   5     1243.85     1410.89    130.98 o
 -13   0   5      567.51      620.53     97.95 o
 -11   0   5      550.42      770.67     85.90 o
  -9   0   5    17408.94    17193.22    420.73 o
  -7   0   5      107.09      128.50     49.02 o
  -5   0   5     2136.02     1852.47     78.20 o
  -3   0   5     1176.02     1154.87     87.91 o
  -1   0   5     4795.75     4764.18    166.05 o
   1   0   5     6462.65     7065.49    190.68 o
   3   0   5     6748.42     6532.50    215.65 o
   5   0   5    14399.86    13832.17    328.39 o
   7   0   5    13346.72    14825.79    380.85 o
   9   0   5    12067.94    11607.25    350.63 o
  11   0   5     2837.90     2894.06    237.99 o
  13   0   5     4134.27     4011.08    224.91 o
  15   0   5     2105.96     2212.18    300.80 o
  17   0   5       77.68      194.17    213.27 o
 -20   1   5      858.73      758.18     95.25 o
 -19   1   5       67.08      169.64     78.67 o
 -18   1   5      999.12      625.41    123.78 o
 -17   1   5      148.21      131.93     74.56 o
 -16   1   5     2868.92     3120.53    143.93 o
 -15   1   5       19.44        5.06     56.89 o
 -14   1   5      427.28      382.65     71.61 o
 -13   1   5       55.90       75.51     73.53 o
 -12   1   5     3374.09     3670.58    146.90 o
 -11   1   5     1591.01     1608.50     91.48 o
 -10   1   5     1281.55     1473.80     72.76 o
  -9   1   5     2209.21     2299.12     61.58 o
  -8   1   5    10600.51    10701.65    187.06 o
  -7   1   5     2334.71     2725.96    108.36 o
  -6   1   5    17921.44    16989.82    544.31 o
  -5   1   5      501.49      430.38     29.52 o
  -4   1   5     2256.81     2191.12     39.04 o
  -3   1   5      293.78      295.22     19.66 o
  -2   1   5    19063.36    17628.65    229.96 o
  -1   1   5    19777.87    20665.74    279.60 o
   0   1   5    48020.64    48858.88    824.55 o
   1   1   5        1.33       -8.84     34.60 o
   2   1   5     1498.34     1450.26     79.51 o
   3   1   5     2905.45     2958.09     82.06 o
   4   1   5       22.25       19.16     47.48 o
   5   1   5      328.68      365.06     51.69 o
   6   1   5    10850.49    10691.11    198.68 o
   7   1   5     1098.33     1327.80     81.69 o
   8   1   5     5818.05     5977.67    186.01 o
   9   1   5      393.21      545.46     73.59 o
  10   1   5     1915.25     1976.74    115.52 o
  11   1   5        5.02      -49.22     85.05 o
  12   1   5     7263.95     6750.14    215.03 o
  13   1   5      381.35      393.35     96.75 o
  14   1   5       71.92      -94.09     94.09 o
  15   1   5       79.99      133.02    116.91 o
  16   1   5     1731.85     2135.29    204.69 o
  17   1   5      180.98      192.88    135.48 o
  18   1   5      422.46      445.11    156.16 o
 -19   2   5      844.73      637.40     97.23 o
 -18   2   5      189.51      166.62     95.59 o
 -17   2   5        0.25       -2.31     73.81 o
 -16   2   5      739.13      730.29     76.11 o
 -15   2   5     2783.93     2735.50    102.91 o
 -14   2   5      802.49      671.38     70.23 o
 -13   2   5     2413.07     2473.62     98.13 o
 -12   2   5      400.28      718.31    125.16 o
 -11   2   5     3306.90     3459.12     98.55 o
 -10   2   5      144.99      158.91     46.17 o
  -9   2   5     8664.64     8508.57    182.55 o
  -8   2   5        9.10       54.22     36.69 o
  -7   2   5     1981.85     1774.85     55.84 o
  -6   2   5     1856.44     2109.34     60.66 o
  -5   2   5    41952.99    40959.92    590.95 o
  -4   2   5     1297.54     1469.75     64.10 o
  -3   2   5     7570.93     7447.38    244.59 o
  -2   2   5     4034.82     3898.51     79.54 o
  -1   2   5     7010.88     6988.00    109.51 o
   0   2   5     5426.45     5748.64     97.34 o
   1   2   5     1495.23     1278.45     56.11 o
   2   2   5     9253.83     9592.97    179.50 o
   3   2   5     2259.40     2384.47     71.44 o
   4   2   5       17.17       42.52     43.94 o
   5   2   5    12755.45    13722.58    263.96 o
   6   2   5     2354.48     2248.11     91.85 o
   7   2   5      252.89      341.96     58.57 o
   8   2   5      292.72      326.12     84.06 o
   9   2   5     3681.32     3508.73    163.13 o
  10   2   5        0.57       61.90     86.92 o
  11   2   5      369.59      926.77    327.38 o
  12   2   5      745.41      666.83    129.15 o
  13   2   5     1739.65     1575.91    180.24 o
  14   2   5       27.28       32.84    100.56 o
  15   2   5      988.84      826.08    145.67 o
  16   2   5      443.72      492.25    157.13 o
  17   2   5      241.77      115.65    239.43 o
  18   2   5        8.19      182.06    198.32 o
 -19   3   5      662.89      394.93    122.06 o
 -18   3   5      469.57      346.64     82.30 o
 -17   3   5       36.38       33.37     61.25 o
 -16   3   5     1084.71     1131.07    125.06 o
 -15   3   5      120.12      161.01     82.00 o
 -14   3   5      238.91      239.39     67.03 o
 -13   3   5      480.36      468.05     92.87 o
 -12   3   5     3963.88     3693.57    111.94 o
 -11   3   5      701.94      760.10    127.39 o
 -10   3   5      559.41      607.54     34.03 o
  -9   3   5      681.52      682.59     80.19 o
  -8   3   5     4226.22     4305.50     75.37 o
  -7   3   5      819.68      826.44     32.12 o
  -6   3   5     3399.74     3577.27    103.18 o
  -5   3   5     7741.62     7457.65    100.10 o
  -4   3   5     6089.64     5762.77     88.59 o
  -3   3   5      496.37      497.39     54.88 o
  -2   3   5     8982.13     8447.80    110.55 o
  -1   3   5     3124.59     3291.38     58.33 o
   0   3   5      909.94     1125.92     52.33 o
   1   3   5       48.80       32.46     32.10 o
   2   3   5    11970.47    11456.06    196.71 o
   3   3   5     2322.09     2445.65    110.45 o
   4   3   5     2764.81     2819.06     99.21 o
   5   3   5     6631.30     6880.87    168.84 o
   6   3   5     1243.51     1181.87     97.75 o
   7   3   5      210.95      204.97     94.19 o
   8   3   5     1647.01     1924.52    352.78 o
   9   3   5     4602.02     4352.29    263.47 o
  10   3   5     1154.01     1552.57    242.30 o
  11   3   5      385.88      487.40     92.90 o
  12   3   5     1027.00     1100.62    219.84 o
  13   3   5      284.30      143.82    128.15 o
  14   3   5       19.46      -24.94    145.12 o
  15   3   5      499.11      677.40    168.55 o
  16   3   5      631.41      938.64    223.74 o
  17   3   5       93.93      -89.98    112.24 o
 -18   4   5      429.18      316.75    166.44 o
 -17   4   5       15.91      152.21     93.19 o
 -16   4   5      137.68      124.93     84.07 o
 -15   4   5      812.17      772.46    116.58 o
 -14   4   5      279.87      316.62     91.89 o
 -13   4   5      818.54      781.95     45.21 o
 -12   4   5     1745.72     1662.92    161.09 o
 -11   4   5      707.90      675.33     39.35 o
 -10   4   5       27.91      -13.00     46.22 o
  -9   4   5     3232.03     3293.26    140.18 o
  -8   4   5     4861.78     4959.32    179.73 o
  -7   4   5      723.25      777.86     66.13 o
  -6   4   5     3490.55     3332.07    128.66 o
  -5   4   5     2060.64     2112.01     45.77 o
  -4   4   5     1698.65     1756.39     49.44 o
  -3   4   5      336.29      316.26     30.42 o
  -2   4   5     3431.35     3179.56     86.33 o
  -1   4   5     5279.54     5381.68     97.28 o
   0   4   5      203.23      236.10     38.80 o
   1   4   5     2353.20     2568.77     76.70 o
   2   4   5     6716.29     6169.80    140.46 o
   3   4   5     1912.73     2080.02     76.77 o
   4   4   5     1732.88     1778.42    122.10 o
   5   4   5     2112.01     2040.09    133.11 o
   6   4   5       30.61       -0.02     74.46 o
   7   4   5      397.74      262.15     77.98 o
   8   4   5     2442.11     2487.88    160.46 o
   9   4   5     1642.70     1914.50    133.24 o
  10   4   5       45.55       39.84     84.38 o
  11   4   5     1168.46     1402.64    230.97 o
  12   4   5      946.97     1121.65    142.96 o
  13   4   5      310.60      255.05    109.88 o
  14   4   5       68.45       39.64    119.03 o
  15   4   5      677.26      722.51    297.13 o
  16   4   5      259.29      129.48    156.14 o
 -16   5   5     1146.42     1119.38    284.78 o
 -15   5   5      783.54      743.21    188.04 o
 -14   5   5       15.61      -16.62     82.99 o
 -13   5   5      492.84      362.94     49.35 o
 -12   5   5     1165.68     1248.23     97.67 o
 -11   5   5      973.71      891.74     77.34 o
 -10   5   5        2.89       -0.68     57.43 o
  -9   5   5     2772.89     2847.24     72.76 o
  -8   5   5      203.75      168.58     70.26 o
  -7   5   5       10.52       38.50     37.75 o
  -6   5   5        3.49        3.99     51.38 o
  -5   5   5    14480.52    14278.22    211.81 o
  -4   5   5     3269.79     3289.06     85.62 o
  -3   5   5     1288.05     1277.12     75.44 o
  -2   5   5     1372.35     1380.52     78.87 o
  -1   5   5     2928.29     2862.08     78.88 o
   0   5   5        0.69      -26.73     39.92 o
   1   5   5     2827.59     2800.70    139.68 o
   2   5   5     1315.43     1297.66     62.39 o
   3   5   5      904.41      997.82     71.59 o
   4   5   5      769.65      850.62     72.93 o
   5   5   5     2367.55     2547.90    100.73 o
   6   5   5     1032.28     1199.67     69.25 o
   7   5   5       46.90       10.32     59.35 o
   8   5   5      766.04      779.37     65.13 o
   9   5   5     1548.80     1517.44     94.24 o
  10   5   5      150.11      123.03     56.53 o
  11   5   5      196.20      127.04     74.76 o
  12   5   5      380.00      421.22     95.77 o
  13   5   5      502.85      452.57     95.37 o
  14   5   5        3.70       65.45     78.72 o
  15   5   5      338.07      441.04    111.41 o
 -14   6   5       37.83      127.83    157.68 o
 -13   6   5      130.51      170.84    159.79 o
 -12   6   5     1664.16     1983.90    535.82 o
 -11   6   5      464.19      708.34    246.16 o
 -10   6   5      177.89      145.88     92.20 o
  -9   6   5      144.15      146.23     31.27 o
  -8   6   5     1014.16     1086.64     45.26 o
  -7   6   5       66.35       64.32     30.93 o
  -6   6   5     4278.36     4300.23    167.48 o
  -5   6   5      341.88      323.23     68.08 o
  -4   6   5     2994.86     3123.49    168.66 o
  -3   6   5      165.72       90.58     44.67 o
  -2   6   5     3164.70     2976.92     73.25 o
  -1   6   5      511.74      583.71     60.07 o
   0   6   5       10.42      -42.53     42.53 o
   1   6   5      768.63      815.13     69.51 o
   2   6   5     2560.51     2496.71     78.55 o
   3   6   5      378.99      327.22     53.01 o
   4   6   5      430.65      409.24     67.47 o
   5   6   5      138.56      286.12     55.21 o
   6   6   5     2082.01     2259.71    119.47 o
   7   6   5       27.04      -29.64     65.45 o
   8   6   5     1003.47     1185.65     87.03 o
   9   6   5      696.25      846.54     90.67 o
  10   6   5      610.78      410.47     77.63 o
  11   6   5       95.75      -23.32     62.83 o
  12   6   5      901.35      766.66    107.41 o
  13   6   5      178.72      132.41     95.24 o
 -11   7   5      505.92      758.72    193.00 o
 -10   7   5        6.44     -179.95    179.95 o
  -9   7   5     1600.61     1616.30    511.73 o
  -8   7   5      122.96      225.16    134.03 o
  -7   7   5        4.02       94.99    145.63 o
  -6   7   5      162.74      456.03    173.58 o
  -5   7   5     1778.34     1703.22    231.85 o
  -4   7   5      110.43      130.80     65.88 o
  -3   7   5      158.67       68.21     99.65 o
  -2   7   5      153.37       61.84     89.77 o
  -1   7   5     2348.66     2169.33    152.94 o
   0   7   5        9.34      -14.11     39.39 o
   1   7   5      537.78      503.79     59.38 o
   2   7   5      461.60      436.52     63.07 o
   3   7   5       29.11      106.77     53.88 o
   4   7   5      110.38        4.04     56.88 o
   5   7   5      841.66      761.01     82.25 o
   6   7   5      178.24      227.53     76.34 o
   7   7   5        6.56       23.53     61.95 o
   8   7   5       93.25      133.57     73.92 o
   9   7   5     2236.61     2195.44    172.71 o
  10   7   5      130.82      164.76    102.11 o
  -7   8   5       66.76      110.41    179.42 o
  -6   8   5      203.53      341.44    181.22 o
  -5   8   5        7.11       42.33    116.49 o
  -4   8   5      292.61      137.84    117.93 o
  -3   8   5       10.35      140.69    147.06 o
  -2   8   5     1548.22     1722.97    213.54 o
  -1   8   5       13.56       67.01     76.93 o
   0   8   5       49.96       50.03     76.86 o
   1   8   5       66.19      107.96     65.43 o
   2   8   5     1235.60     1413.54    135.01 o
   3   8   5        9.54       44.68     60.28 o
   4   8   5      180.55      217.91     58.41 o
   5   8   5        1.55      -78.47     78.47 o
   6   8   5      527.09      709.85    147.27 o
 -20   0   6     4042.06     4377.89    247.34 o
 -18   0   6      178.08      161.32    117.20 o
 -16   0   6     2641.07     2453.24    148.92 o
 -14   0   6     5950.99     5924.65    196.62 o
 -12   0   6     3612.24     3382.53    118.87 o
 -10   0   6     9303.26     9077.55    184.62 o
  -8   0   6      429.25      518.01     62.37 o
  -6   0   6     8231.73     7743.51    132.91 o
  -4   0   6      867.96      843.41     66.16 o
  -2   0   6     8022.58     8028.08    152.18 o
   0   0   6    44751.60    46571.83   1095.45 o
   2   0   6    30229.74    29563.09    669.42 o
   4   0   6    11516.17    10624.64    327.86 o
   6   0   6     2891.32     3287.72    175.81 o
   8   0   6     9307.48     8906.36    610.83 o
  10   0   6     1021.06     1023.29    132.41 o
  12   0   6     1883.29     1796.70    435.76 o
  14   0   6     1514.03     1265.69    227.59 o
  16   0   6      162.73      284.85    145.24 o
  18   0   6     1108.88     1052.75    501.01 o
 -20   1   6      302.03      251.85    113.57 o
 -19   1   6      669.55      559.42     94.83 o
 -18   1   6       70.72       36.74     64.30 o
 -17   1   6     2928.50     2914.75    247.37 o
 -16   1   6       38.60      111.14     91.67 o
 -15   1   6     1325.05     1593.37    106.31 o
 -14   1   6     1302.63     1602.52    100.63 o
 -13   1   6     4963.36     5141.98    133.25 o
 -12   1   6     1585.41     1772.13    100.78 o
 -11   1   6     1655.50     1635.31     64.15 o
 -10   1   6     2517.90     3054.99    135.65 o
  -9   1   6     7103.89     7103.47    131.60 o
  -8   1   6       31.87        7.13     43.38 o
  -7   1   6     4972.96     4881.31     86.70 o
  -6   1   6     3730.35     3846.39     66.68 o
  -5   1   6      672.79      626.61     48.69 o
  -4   1   6      182.63      207.94     26.52 o
  -3   1   6     6412.72     5916.50     84.05 o
  -2   1   6     1717.59     1706.28     48.42 o
  -1   1   6      934.19      966.76     52.96 o
   0   1   6    48855.63    51098.42    864.12 o
   1   1   6     6572.09     5885.17    119.50 o
   2   1   6      191.89      253.01     52.59 o
   3   1   6      881.21      889.67     64.54 o
   4   1   6      473.80      592.68     90.32 o
   5   1   6    25969.83    25302.69    473.37 o
   6   1   6     1258.40     1452.22    154.71 o
   7   1   6     6135.79     6023.59    176.06 o
   8   1   6       94.05        3.94     79.76 o
   9   1   6     1242.60     1288.53    102.15 o
  10   1   6        0.66      -53.11     74.99 o
  11   1   6     4296.97     4173.06    189.06 o
  12   1   6      147.66      149.80     88.21 o
  13   1   6       19.70      -77.28     77.28 o
  14   1   6      150.92      129.14    108.61 o
  15   1   6     1453.67     1784.76    180.74 o
  16   1   6      265.16      125.82    125.16 o
  17   1   6      299.46      474.08    151.76 o
  18   1   6      206.10      305.94    306.59 o
 -19   2   6      117.55      259.79     93.94 o
 -18   2   6       15.14      216.87     71.04 o
 -17   2   6       79.24      140.66     71.92 o
 -16   2   6     2703.16     2703.30    114.76 o
 -15   2   6      111.10      107.04     63.94 o
 -14   2   6      642.83      711.51    103.31 o
 -13   2   6      472.04      671.90     60.38 o
 -12   2   6     2380.71     2352.72     86.30 o
 -11   2   6       56.05      -18.29     69.16 o
 -10   2   6     3955.54     3912.88    100.27 o
  -9   2   6     1007.91     1048.01     65.36 o
  -8   2   6        6.79        5.71     43.61 o
  -7   2   6     2179.58     2165.71     95.55 o
  -6   2   6     2233.40     1860.26     33.81 o
  -5   2   6    12058.77    12586.02    215.19 o
  -4   2   6     2171.30     2088.86    111.86 o
  -3   2   6     9729.45     9577.70    130.83 o
  -2   2   6     9016.24     8519.68    117.09 o
  -1   2   6     2715.71     2944.73     97.46 o
   0   2   6     6757.25     6213.12    107.90 o
   1   2   6        9.02       12.61     35.06 o
   2   2   6       35.98       31.76     50.54 o
   3   2   6      895.68     1043.42     91.77 o
   4   2   6    18633.60    18915.63    348.75 o
   5   2   6      241.20      281.37     86.37 o
   6   2   6       16.94        9.98     51.57 o
   7   2   6      546.16      589.37     68.42 o
   8   2   6     6504.76     6636.63    332.05 o
   9   2   6      167.01      277.02     89.60 o
  10   2   6      749.48      603.73    109.96 o
  11   2   6       80.14      124.86     83.04 o
  12   2   6     1988.47     2339.73    164.65 o
  13   2   6       12.54      125.34     92.62 o
  14   2   6      249.74      220.32    121.95 o
  15   2   6      127.54       88.32    254.35 o
  16   2   6      232.86      324.88    136.75 o
  17   2   6       31.33      -76.27    141.03 o
 -19   3   6      290.72      350.90    115.99 o
 -18   3   6        3.71      181.84    127.88 o
 -17   3   6     1190.93     1022.82    143.19 o
 -16   3   6      584.14      451.90    103.10 o
 -15   3   6       16.82       27.90     82.40 o
 -14   3   6      972.38      976.51     90.87 o
 -13   3   6      879.95     1072.35     69.26 o
 -12   3   6      530.53      548.93     45.61 o
 -11   3   6       69.63       54.73     48.33 o
 -10   3   6     2254.11     2230.15     74.46 o
  -9   3   6     4239.13     4381.87     80.21 o
  -8   3   6      162.75      112.89     53.82 o
  -7   3   6     3379.08     3403.25    169.29 o
  -6   3   6     2313.05     2623.15    163.59 o
  -5   3   6     3887.58     3697.68    206.26 o
  -4   3   6        1.57      -47.14     47.14 o
  -3   3   6     6235.73     5550.02    105.40 o
  -2   3   6     6705.67     6850.50     86.33 o
  -1   3   6       11.97       11.88     24.37 o
   0   3   6      765.59      768.67     66.86 o
   1   3   6    14177.51    14061.97    235.75 o
   2   3   6     1589.32     1516.30     66.10 o
   3   3   6     2807.50     3074.05    130.96 o
   4   3   6     7377.57     7490.67    177.31 o
   5   3   6     4080.78     3868.65    130.29 o
   6   3   6        0.34       41.96     62.12 o
   7   3   6     1404.30     1554.63    140.26 o
   8   3   6     3510.59     3755.75    181.68 o
   9   3   6     1299.86     1309.74    130.20 o
  10   3   6       26.39       69.59     82.33 o
  11   3   6     1447.41     1438.44    122.38 o
  12   3   6       66.91      116.56     87.24 o
  13   3   6       86.38       23.86    102.27 o
  14   3   6       83.54      156.36    128.52 o
  15   3   6     1316.70     1302.12    185.01 o
  16   3   6       25.37       17.41    115.97 o
  17   3   6      362.36      701.13    333.42 o
 -18   4   6      101.14      236.82    239.79 o
 -17   4   6      536.51      309.42    163.16 o
 -16   4   6      804.67      962.81    114.26 o
 -15   4   6       70.13      132.19    107.14 o
 -14   4   6      830.52      755.81     48.94 o
 -13   4   6     1851.09     1715.32    163.97 o
 -12   4   6       10.97       68.98     58.02 o
 -11   4   6      276.16      217.19     70.56 o
 -10   4   6     3186.47     2937.94    118.21 o
  -9   4   6     1886.65     2061.92     59.33 o
  -8   4   6        8.07       27.95     21.53 o
  -7   4   6     3565.69     3504.60    172.18 o
  -6   4   6     2965.32     2934.47     91.68 o
  -5   4   6     1589.26     1595.14    119.07 o
  -4   4   6       17.68       10.15     37.90 o
  -3   4   6     3941.41     3713.97     61.28 o
  -2   4   6     1050.45      991.42     57.60 o
  -1   4   6      101.81      141.19     26.41 o
   0   4   6      340.83      324.76     39.43 o
   1   4   6     9627.06     9818.75    162.12 o
   2   4   6     1971.44     1835.32     93.77 o
   3   4   6      466.67      369.91     64.54 o
   4   4   6     3883.47     3895.11    134.84 o
   5   4   6     2706.52     2459.55    224.27 o
   6   4   6        0.04      -62.80     62.80 o
   7   4   6     1715.40     2025.96    132.51 o
   8   4   6     1543.69     1840.65    205.92 o
   9   4   6      551.08      577.94     99.86 o
  10   4   6       42.85       -8.57     85.24 o
  11   4   6      626.86      672.48    105.46 o
  12   4   6      829.85      801.80    114.63 o
  13   4   6        8.81      176.20    111.27 o
  14   4   6      374.06      372.28    169.78 o
  15   4   6      878.74     1077.71    179.89 o
  16   4   6      214.67      206.49    116.61 o
 -16   5   6     1121.29     1283.34    267.79 o
 -15   5   6       14.32     -103.66    183.78 o
 -14   5   6      356.24      832.90    256.98 o
 -13   5   6     1153.07     1151.07     73.11 o
 -12   5   6      295.64      269.72     82.73 o
 -11   5   6      238.46      207.75     95.88 o
 -10   5   6     3965.06     3905.44    102.27 o
  -9   5   6      664.00      713.10     70.29 o
  -8   5   6       17.41       41.37     36.85 o
  -7   5   6      896.97      711.45     96.05 o
  -6   5   6     2049.13     2037.01     53.28 o
  -5   5   6      521.86      530.68     54.65 o
  -4   5   6      244.87      313.77     63.16 o
  -3   5   6      903.55      920.93     39.40 o
  -2   5   6      666.28      713.47     41.83 o
  -1   5   6      146.00      145.93     35.49 o
   0   5   6     4580.57     4438.68     89.94 o
   1   5   6      644.64      827.50    130.76 o
   2   5   6      640.98      752.98     75.93 o
   3   5   6      159.76      169.89     48.65 o
   4   5   6     3680.63     3698.83    127.28 o
   5   5   6      556.73      611.42     60.26 o
   6   5   6       16.11      -53.07     53.07 o
   7   5   6      527.10      604.36     70.33 o
   8   5   6     1437.28     1401.79    130.82 o
   9   5   6      713.49      523.00     72.93 o
  10   5   6      130.50      236.83     65.80 o
  11   5   6      595.53      805.24    216.83 o
  12   5   6      696.43      547.24     94.82 o
  13   5   6        3.37      293.75    132.93 o
  14   5   6      290.31      701.64    156.30 o
 -14   6   6        0.38       -7.20    276.18 o
 -13   6   6     2653.35     2356.67    308.53 o
 -12   6   6      280.74      349.90    293.90 o
 -11   6   6      165.85       54.26    140.90 o
 -10   6   6      349.72      586.19    202.87 o
  -9   6   6      835.33      397.57    341.64 o
  -8   6   6        7.63       66.52     39.29 o
  -7   6   6     1615.12     1536.57     81.24 o
  -6   6   6      604.30      695.60     86.10 o
  -5   6   6       98.22       75.71     40.51 o
  -4   6   6      502.73      530.13     80.61 o
  -3   6   6     2067.00     2161.26    159.47 o
  -2   6   6      932.37      876.88     57.16 o
  -1   6   6        6.57       -1.53     32.91 o
   0   6   6      584.27      644.68     48.93 o
   1   6   6     3685.23     3411.76     95.02 o
   2   6   6       38.86       27.54     58.45 o
   3   6   6       13.92       64.29     50.58 o
   4   6   6      467.88      492.07     57.52 o
   5   6   6     2787.42     2720.72    126.55 o
   6   6   6      138.62      120.38     71.84 o
   7   6   6     1347.48     1427.14    101.01 o
   8   6   6      396.96      370.02     83.48 o
   9   6   6      157.06       80.74     59.81 o
  10   6   6       96.52      138.17     71.41 o
  11   6   6     1074.21     1158.08    129.25 o
  12   6   6      117.17      135.77     81.26 o
 -11   7   6       11.32       78.21    143.87 o
 -10   7   6     1697.53     1937.50    259.56 o
  -9   7   6      222.33       61.77    287.75 o
  -8   7   6       52.16      -56.80    176.13 o
  -7   7   6       58.33      150.03    162.97 o
  -6   7   6     2520.26     3085.51    784.84 o
  -5   7   6      161.95       65.88    121.34 o
  -4   7   6      110.11      128.74     52.71 o
  -3   7   6       51.64       58.27     43.37 o
  -2   7   6     1868.97     1988.40     78.97 o
  -1   7   6        0.01       38.23     38.93 o
   0   7   6     1346.70     1354.71     78.64 o
   1   7   6      178.38      137.58     45.15 o
   2   7   6      546.45      515.84     64.17 o
   3   7   6      244.45      192.65     59.16 o
   4   7   6     3469.75     3120.61    108.91 o
   5   7   6        5.06       70.89     74.77 o
   6   7   6        0.87       34.21     54.13 o
   7   7   6      155.56      155.76     73.26 o
   8   7   6     1214.87     1176.52    292.58 o
   9   7   6       23.86      121.55     83.24 o
  10   7   6       38.70      143.50    118.09 o
  -7   8   6      444.63      370.72    195.86 o
  -6   8   6       46.76      -58.47    158.33 o
  -5   8   6      628.52      360.32    185.25 o
  -4   8   6      116.96       23.01    129.34 o
  -3   8   6     1853.18     2339.34    316.82 o
  -2   8   6        8.06      -32.04    176.77 o
  -1   8   6       81.07      198.42     81.08 o
   0   8   6       84.84       34.65     78.61 o
   1   8   6     1437.91     1360.08    130.66 o
   2   8   6       14.39      -34.70     54.58 o
   3   8   6      476.97      540.51     77.18 o
   4   8   6       81.25       42.54     68.75 o
   5   8   6      549.01      526.38    101.70 o
 -19   0   7       26.31      102.01    134.03 o
 -17   0   7     3277.42     3120.84    196.57 o
 -15   0   7     3631.95     3808.47    256.98 o
 -13   0   7      524.76      682.01     85.71 o
 -11   0   7    16255.87    16090.61    318.40 o
  -9   0   7      339.85      345.09     47.13 o
  -7   0   7    18481.46    18446.62    326.24 o
  -5   0   7     3089.96     3243.59     87.47 o
  -3   0   7    11649.09    10970.02    177.06 o
  -1   0   7     2210.68     2482.92    217.30 o
   1   0   7       60.53       67.71     56.97 o
   3   0   7    21700.63    20221.96    459.38 o
   5   0   7      541.86      590.49    103.71 o
   7   0   7     5306.39     5389.80    231.09 o
   9   0   7       64.61      229.72    100.25 o
  11   0   7     4937.05     4719.87    240.93 o
  13   0   7     3939.63     3999.97    244.05 o
  15   0   7      124.29       99.93    127.66 o
  17   0   7     1678.80     1957.47    233.72 o
 -20   1   7      985.18     1036.00    100.60 o
 -19   1   7        0.03      -37.51     65.58 o
 -18   1   7     1730.82     1657.31    182.92 o
 -17   1   7      302.37      394.55     79.38 o
 -16   1   7       18.04      -17.74     63.56 o
 -15   1   7      111.68      162.44     61.18 o
 -14   1   7    10815.05    11111.87    203.79 o
 -13   1   7       51.89       -1.21     55.25 o
 -12   1   7     4346.69     4309.86     92.80 o
 -11   1   7     1738.97     1755.31     86.99 o
 -10   1   7     5513.35     5383.03    163.79 o
  -9   1   7      316.87      428.51     61.21 o
  -8   1   7     2318.80     2338.69     79.81 o
  -7   1   7      687.30      663.03     28.69 o
  -6   1   7     3509.11     3169.63     73.10 o
  -5   1   7      612.24      667.50     34.64 o
  -4   1   7     8457.20     7763.71     76.76 o
  -3   1   7      108.64      135.61     27.87 o
  -2   1   7      196.89      222.86     36.67 o
  -1   1   7     3522.37     3554.61     69.99 o
   0   1   7    62921.91    63172.54   1177.28 o
   1   1   7      232.87      251.27     53.90 o
   2   1   7     2495.95     2677.60    105.10 o
   3   1   7      852.24     1014.08     58.19 o
   4   1   7     7583.34     7193.15    156.47 o
   5   1   7     1048.00     1102.23     70.97 o
   6   1   7     6855.03     6768.43    184.28 o
   7   1   7      200.46      149.93     60.03 o
   8   1   7      672.71      964.06    163.99 o
   9   1   7      118.67       88.40    103.86 o
  10   1   7     4265.86     4295.47    191.80 o
  11   1   7        0.72       35.89     89.68 o
  12   1   7        5.64      -52.81    101.81 o
  13   1   7        1.97      -74.20     96.85 o
  14   1   7     3683.92     3354.94    198.41 o
  15   1   7      111.99      152.71    104.84 o
  16   1   7      311.08      240.20    120.13 o
  17   1   7       48.78      232.63    141.54 o
  18   1   7      605.27      824.20    301.54 o
 -19   2   7       43.48       47.47     61.32 o
 -18   2   7      497.66      350.68     66.50 o
 -17   2   7     1119.68     1122.05     79.15 o
 -16   2   7      364.65      288.12     65.13 o
 -15   2   7     1312.27     1319.60     84.23 o
 -14   2   7     2220.39     1851.03     93.82 o
 -13   2   7     2076.22     2124.47     88.81 o
 -12   2   7      481.80      654.26    144.15 o
 -11   2   7     4827.22     5058.08    156.33 o
 -10   2   7     2956.32     2956.75     87.95 o
  -9   2   7     1167.41     1106.53     42.68 o
  -8   2   7      167.16      251.36     28.55 o
  -7   2   7    17726.96    17325.37    181.71 o
  -6   2   7      133.33      288.88     47.20 o
  -5   2   7       51.70       79.10     27.12 o
  -4   2   7     8530.86     8157.66    107.15 o
  -3   2   7    22341.46    20982.90    341.09 o
  -2   2   7       40.49       25.01     29.96 o
  -1   2   7    12601.32    12013.76    166.94 o
   0   2   7      572.97      534.67     34.23 o
   1   2   7     3167.17     3588.20     77.46 o
   2   2   7      398.54      491.12     55.07 o
   3   2   7    11736.88    11605.38    210.81 o
   4   2   7       27.88       20.44     50.57 o
   5   2   7      437.40      435.27     77.25 o
   6   2   7       35.66       98.52     64.27 o
   7   2   7    10685.71    10209.80    282.79 o
   8   2   7      235.33      217.19     84.56 o
   9   2   7      800.88      910.99    106.07 o
  10   2   7     1312.64     1480.41    155.68 o
  11   2   7     1647.79     1946.52    117.97 o
  12   2   7      177.11       31.00    117.14 o
  13   2   7     2931.60     3139.63    179.47 o
  14   2   7     1252.71     1946.15    284.64 o
  15   2   7       29.63       89.96    109.64 o
  16   2   7      103.46      332.97    138.35 o
  17   2   7      798.50      833.94    152.90 o
 -19   3   7        8.91       50.27    107.17 o
 -18   3   7     1267.91     1347.94    115.41 o
 -17   3   7      520.16      617.69    124.49 o
 -16   3   7       32.92        1.86     78.96 o
 -15   3   7     1918.49     1733.58     89.41 o
 -14   3   7     1893.31     1761.17     83.92 o
 -13   3   7      221.24      224.77     51.82 o
 -12   3   7       39.10       47.71     86.28 o
 -11   3   7      537.01      729.26     99.37 o
 -10   3   7     3887.89     3740.11     82.91 o
  -9   3   7       10.14       43.23     45.48 o
  -8   3   7     2372.73     2096.26    130.88 o
  -7   3   7     4072.40     4022.19    125.66 o
  -6   3   7     3906.37     3865.20    117.41 o
  -5   3   7      304.87      360.73     76.24 o
  -4   3   7     4280.71     4170.86    117.92 o
  -3   3   7     1672.65     1633.09     92.31 o
  -2   3   7     1424.97     1286.69     32.52 o
  -1   3   7      542.61      498.76     35.82 o
   0   3   7    15747.05    15811.95    247.78 o
   1   3   7     1830.58     1775.88     75.65 o
   2   3   7       33.77      -22.46     52.67 o
   3   3   7     2596.15     2790.04    115.48 o
   4   3   7     4740.70     4393.05    176.16 o
   5   3   7      309.19      431.19     74.23 o
   6   3   7     3125.88     3111.27    142.72 o
   7   3   7     1099.28     1182.62    134.20 o
   8   3   7       26.68      175.01     92.28 o
   9   3   7       38.41      -67.42     78.65 o
  10   3   7     4449.43     4514.53    315.69 o
  11   3   7     2136.71     1761.03    135.07 o
  12   3   7     1203.33     1884.41    555.50 o
  13   3   7     2195.26     2064.29    160.17 o
  14   3   7     1240.03     1359.16    148.42 o
  15   3   7      199.86      331.21    204.88 o
  16   3   7      239.36      180.34    259.18 o
 -18   4   7      474.36      -34.80    364.78 o
 -17   4   7     1005.77     1080.34    208.65 o
 -16   4   7       40.97      164.45    114.86 o
 -15   4   7      642.08      560.93    110.51 o
 -14   4   7      798.65      761.63     99.14 o
 -13   4   7      397.30      318.96    156.29 o
 -12   4   7      617.30      583.25     53.40 o
 -11   4   7     3199.71     2944.85    159.18 o
 -10   4   7     1761.05     1676.29    100.75 o
  -9   4   7      159.78      135.82    122.66 o
  -8   4   7      908.15      984.97    130.38 o
  -7   4   7     3580.10     3506.16    143.97 o
  -6   4   7      218.66      240.83     74.34 o
  -5   4   7     2201.85     2366.43    115.98 o
  -4   4   7     2783.52     2746.30     46.78 o
  -3   4   7     2289.14     2266.24     84.11 o
  -2   4   7     1589.91     1586.66     37.69 o
  -1   4   7     2159.36     2110.92     65.91 o
   0   4   7     6249.97     6298.11    135.48 o
   1   4   7     1824.88     1912.88     70.86 o
   2   4   7     2459.60     2510.58    111.20 o
   3   4   7     6227.68     6619.85    144.78 o
   4   4   7     2803.10     2854.00    100.54 o
   5   4   7      148.18      154.46     62.70 o
   6   4   7      664.15      597.51     99.07 o
   7   4   7     2147.32     2023.23    213.89 o
   8   4   7      111.85      164.90     89.30 o
   9   4   7     1041.51     1147.15    109.82 o
  10   4   7     1241.99     1471.50    265.21 o
  11   4   7     1001.91     1009.82    130.99 o
  12   4   7        3.29      -16.51    164.65 o
  13   4   7      706.47      920.67    148.15 o
  14   4   7      898.30     1071.51    179.64 o
  15   4   7       55.05      109.46    123.89 o
 -16   5   7      183.08      147.26    164.75 o
 -15   5   7      348.11      592.83    224.84 o
 -14   5   7      970.53     1648.36    416.35 o
 -13   5   7      347.56      364.99    217.51 o
 -12   5   7      109.19       85.30     50.12 o
 -11   5   7     3130.34     3485.50    446.16 o
 -10   5   7     2271.50     2055.57    189.80 o
  -9   5   7     1347.35     1478.53    244.88 o
  -8   5   7     1630.22     1431.72    191.71 o
  -7   5   7     4333.98     4103.15    208.43 o
  -6   5   7       23.41       57.65     82.42 o
  -5   5   7        5.89       52.01     23.00 o
  -4   5   7     9591.17     9411.08    146.89 o
  -3   5   7     1464.77     1510.66     48.84 o
  -2   5   7      782.01      957.19     60.09 o
  -1   5   7     5757.70     6008.53    101.61 o
   0   5   7      643.11      581.01     44.44 o
   1   5   7      336.44      404.93     47.34 o
   2   5   7      242.69      263.86     58.27 o
   3   5   7     2484.58     2274.29    107.47 o
   4   5   7      943.55     1068.76     85.63 o
   5   5   7        5.49       31.06     50.58 o
   6   5   7      369.26      489.48     60.83 o
   7   5   7     1786.48     1943.85    240.43 o
   8   5   7      270.14      225.98     89.25 o
   9   5   7      170.56      144.93     64.49 o
  10   5   7      756.42      799.90     94.87 o
  11   5   7      643.31      603.69    109.74 o
  12   5   7       18.39      327.13    173.67 o
  13   5   7      406.63      396.18    114.57 o
  14   5   7      395.46      461.78    113.00 o
 -14   6   7     1611.55     1845.74    523.30 o
 -13   6   7      649.68      630.29    180.55 o
 -12   6   7      495.82      497.29    167.10 o
 -11   6   7      387.42      161.69    166.19 o
 -10   6   7     1758.20     1283.86    918.74 o
  -9   6   7      181.37      308.42    133.79 o
  -8   6   7      522.28      506.29    261.12 o
  -7   6   7     1273.93     1294.82    158.95 o
  -6   6   7     1620.67     1614.24    172.23 o
  -5   6   7       65.00       31.11     56.40 o
  -4   6   7     2433.92     2254.73     64.41 o
  -3   6   7      299.54      308.42     40.60 o
  -2   6   7      166.26      135.75     42.80 o
  -1   6   7     1426.22     1438.05     55.80 o
   0   6   7     2871.86     2919.47     86.66 o
   1   6   7      113.02      127.20     47.80 o
   2   6   7      242.53      240.79     51.55 o
   3   6   7       12.68       25.27     43.78 o
   4   6   7      473.97      491.96     68.58 o
   5   6   7       23.31       66.62     48.18 o
   6   6   7     1732.24     1598.08     92.82 o
   7   6   7      349.98      419.02     69.13 o
   8   6   7      123.84       23.50     59.90 o
   9   6   7      118.68      160.78     88.29 o
  10   6   7      409.25      444.18     79.42 o
  11   6   7       17.11      286.59    111.67 o
  12   6   7        6.06      -24.70     91.81 o
 -11   7   7      985.53     1039.33    239.70 o
 -10   7   7      134.27      192.97    217.93 o
  -9   7   7      195.26      267.59    176.13 o
  -8   7   7       64.74       19.37    140.89 o
  -7   7   7     1921.66     1385.45    842.13 o
  -6   7   7       35.07      149.60    159.37 o
  -5   7   7      628.17      471.62    137.12 o
  -4   7   7       13.84       20.03     41.17 o
  -3   7   7      937.00     1038.95     62.13 o
  -2   7   7       77.95       69.37     41.99 o
  -1   7   7      840.84      841.42     68.99 o
   0   7   7       34.78       93.58     42.40 o
   1   7   7      423.17      350.59     57.31 o
   2   7   7      195.88      127.14     57.52 o
   3   7   7     2162.22     2179.65     98.70 o
   4   7   7      427.82      494.28    120.46 o
   5   7   7       89.75      137.79     62.80 o
   6   7   7      145.25      221.88     82.22 o
   7   7   7      837.42      559.30     93.38 o
   8   7   7       40.95      -42.95     76.06 o
   9   7   7      166.09      265.82     98.10 o
  -7   8   7       44.54      -88.28    213.27 o
  -6   8   7      423.00      351.62    194.38 o
  -5   8   7        9.67      273.35    221.65 o
  -4   8   7     1122.93     1329.24    181.05 o
  -3   8   7       30.28      133.53    140.44 o
  -2   8   7       11.78       81.49    187.80 o
  -1   8   7       82.23      129.88    130.31 o
   0   8   7     1368.26     1549.43    174.08 o
   1   8   7       21.80       77.47     73.14 o
   2   8   7      423.15      436.12     66.81 o
   3   8   7      134.64       79.36     56.95 o
   4   8   7     1189.21     1037.91     86.36 o
 -20   0   8        0.34      131.83    113.20 o
 -18   0   8     1685.80     1538.49    147.85 o
 -16   0   8     1336.43     1209.98    135.69 o
 -14   0   8     6698.94     6808.06    233.89 o
 -12   0   8     4583.70     4703.16    136.22 o
 -10   0   8      664.47      801.56    175.92 o
  -8   0   8    23256.44    20457.17   1908.60 o
  -6   0   8     1235.72     1035.31     61.59 o
  -4   0   8     4187.45     4227.15     82.76 o
  -2   0   8    10838.79    11042.83    223.11 o
   0   0   8     4137.41     4020.70    173.58 o
   2   0   8    11528.78    10592.44    291.87 o
   4   0   8      416.85      458.99     99.32 o
   6   0   8    17516.25    17005.87    451.55 o
   8   0   8     3463.14     3769.54    314.89 o
  10   0   8     3020.78     2903.98    326.69 o
  12   0   8     5296.34     5244.56    321.07 o
  14   0   8     2335.75     1275.55    304.05 o
  16   0   8     1129.95     1264.37    247.92 o
 -20   1   8        5.48      200.03     93.20 o
 -19   1   8     1627.52     1898.28    151.69 o
 -18   1   8       48.34       45.72     75.99 o
 -17   1   8        3.52      -26.37     58.59 o
 -16   1   8       17.94       57.84     57.10 o
 -15   1   8     3824.45     3426.51    114.62 o
 -14   1   8       11.13       21.75     50.65 o
 -13   1   8      639.82      717.82     82.85 o
 -12   1   8     3079.08     2897.34     87.15 o
 -11   1   8     3815.40     3532.34    116.86 o
 -10   1   8       37.69       52.41     32.83 o
  -9   1   8     2473.27     2563.53     67.34 o
  -8   1   8     1868.99     1843.15     85.33 o
  -7   1   8     5648.71     5826.53     72.87 o
  -6   1   8      972.23     1012.44     39.15 o
  -5   1   8    37691.15    37782.35    502.84 o
  -4   1   8     3554.40     3591.71     55.76 o
  -3   1   8     1148.82     1146.96     39.12 o
  -2   1   8     1264.88     1247.06     42.77 o
  -1   1   8    29447.02    28819.95    411.90 o
   0   1   8       14.04       26.90     32.95 o
   1   1   8     4160.61     4226.41    100.11 o
   2   1   8      990.94     1076.97     78.35 o
   3   1   8     8107.24     8133.78    155.56 o
   4   1   8      656.54      932.55     70.91 o
   5   1   8     3467.84     3302.58    109.64 o
   6   1   8      650.54      752.27    123.28 o
   7   1   8      493.43      509.59     78.32 o
   8   1   8        6.33      -14.92     62.40 o
   9   1   8     6436.73     6777.16    213.91 o
  10   1   8        8.03       34.06    123.89 o
  11   1   8       53.88      107.55     83.77 o
  12   1   8        1.63      -46.97    105.98 o
  13   1   8     3137.58     3252.96    264.79 o
  14   1   8      113.51      188.17    108.51 o
  15   1   8      624.87      599.01    124.75 o
  16   1   8       36.40       10.40    124.30 o
  17   1   8      491.05      500.61    145.06 o
 -19   2   8      148.54       95.95     60.83 o
 -18   2   8      769.71      848.27     73.48 o
 -17   2   8        0.04       14.16     57.53 o
 -16   2   8      980.74     1047.48     72.05 o
 -15   2   8      303.49      261.85     55.06 o
 -14   2   8      940.13     1050.67    101.85 o
 -13   2   8       62.07       42.19     48.34 o
 -12   2   8     4704.80     5190.26    114.06 o
 -11   2   8     1359.83     1557.67     62.74 o
 -10   2   8      233.89      313.25     67.87 o
  -9   2   8      450.08      535.48     44.53 o
  -8   2   8     5976.74     5489.97     69.00 o
  -7   2   8      323.72      398.71     31.52 o
  -6   2   8       69.48       73.36     38.51 o
  -5   2   8     3339.73     3644.21    106.95 o
  -4   2   8    20337.04    20273.30    283.06 o
  -3   2   8      545.05      503.77     22.55 o
  -2   2   8    15470.22    14861.01    163.31 o
  -1   2   8        9.52      -26.12     26.89 o
   0   2   8    13968.13    14137.94    208.19 o
   1   2   8       31.58      -20.64     43.06 o
   2   2   8    10908.36    10810.39    192.32 o
   3   2   8     3830.21     3858.05    116.56 o
   4   2   8      362.66      439.51     64.44 o
   5   2   8        3.23      -61.35     61.35 o
   6   2   8    11543.74    11595.11    255.09 o
   7   2   8      441.08      593.22     82.87 o
   8   2   8     2682.20     2994.11    127.49 o
   9   2   8      172.27       89.68     88.40 o
  10   2   8     1651.46     1807.23    140.74 o
  11   2   8       33.99      173.43     96.84 o
  12   2   8      753.98      730.30    111.12 o
  13   2   8       69.78       38.21    106.79 o
  14   2   8      179.73      251.44    153.24 o
  15   2   8      249.53      347.53    159.22 o
  16   2   8      912.62      959.97    174.73 o
  17   2   8      145.46       40.48    134.98 o
 -18   3   8      288.73      203.74    107.49 o
 -17   3   8        0.27        4.91     58.18 o
 -16   3   8      752.31      709.72     74.30 o
 -15   3   8     3053.44     2898.31    134.56 o
 -14   3   8      307.48      266.95     49.67 o
 -13   3   8       26.74       59.29     43.62 o
 -12   3   8     1370.80     1358.73     70.27 o
 -11   3   8     4779.32     4513.18     65.07 o
 -10   3   8        8.25       26.80     35.00 o
  -9   3   8     2513.75     2345.15     63.96 o
  -8   3   8      441.08      433.45     71.66 o
  -7   3   8     2070.47     2109.37    137.60 o
  -6   3   8      160.55       84.23     55.11 o
  -5   3   8     3459.48     3056.06    171.46 o
  -4   3   8     1847.57     1789.29     96.93 o
  -3   3   8       75.67       93.37     45.13 o
  -2   3   8      536.26      543.60     32.56 o
  -1   3   8     9047.49     9141.16    149.45 o
   0   3   8      262.00      237.70     54.13 o
   1   3   8      206.46      185.84     94.22 o
   2   3   8     2424.84     2263.48     84.97 o
   3   3   8     8186.43     8446.73    181.04 o
   4   3   8      221.83      216.10     80.05 o
   5   3   8     4545.68     4436.38    156.00 o
   6   3   8      264.44      279.84     87.64 o
   7   3   8     2906.06     2598.15    223.65 o
   8   3   8     1855.01     1901.06    130.56 o
   9   3   8     9574.32     9173.11    305.42 o
  10   3   8     2023.07     1817.38    224.84 o
  11   3   8      280.03      211.56    127.11 o
  12   3   8       60.00       66.35     92.04 o
  13   3   8     2652.64     2727.37    260.51 o
  14   3   8       45.06      134.43    118.74 o
  15   3   8      470.44      460.61    132.09 o
  16   3   8      347.09      184.69    127.10 o
 -17   4   8        7.58       42.41    165.38 o
 -16   4   8     1018.02     1116.49    219.42 o
 -15   4   8      669.29      544.41    153.54 o
 -14   4   8      655.23      540.91    144.91 o
 -13   4   8        7.82      -24.74     52.93 o
 -12   4   8     1209.85     1091.55     96.83 o
 -11   4   8     3125.37     3083.60    214.96 o
 -10   4   8       41.75       50.70    168.69 o
  -9   4   8     2034.08     2172.30    215.07 o
  -8   4   8     2117.64     2282.13    325.64 o
  -7   4   8      903.10      951.16     98.01 o
  -6   4   8       58.31       87.89     71.31 o
  -5   4   8     5251.59     5188.12    164.99 o
  -4   4   8     2166.55     2578.30    142.21 o
  -3   4   8      223.95      270.06     34.33 o
  -2   4   8      709.55      685.10     42.54 o
  -1   4   8     5016.57     5048.51    115.04 o
   0   4   8      517.70      583.60     52.19 o
   1   4   8      959.34     1161.65     71.65 o
   2   4   8     8129.35     8173.97    160.08 o
   3   4   8     1531.89     1563.21    162.58 o
   4   4   8       39.34       20.32     61.25 o
   5   4   8       94.84      166.82     70.32 o
   6   4   8     2606.23     2506.41    147.94 o
   7   4   8      526.18      396.30     98.29 o
   8   4   8      256.06      298.29    112.19 o
   9   4   8     1365.96     1286.22    119.03 o
  10   4   8      839.74      850.31    129.35 o
  11   4   8       52.01      -42.62     88.24 o
  12   4   8     2437.20     2417.69    212.79 o
  13   4   8      838.06      832.78    150.11 o
  14   4   8        0.29     -103.91    108.39 o
  15   4   8       75.53      208.70    314.08 o
 -16   5   8       89.27     -175.33    175.33 o
 -15   5   8     1318.22     1465.74    225.51 o
 -14   5   8      353.40      385.60    166.41 o
 -13   5   8       85.17     -224.42    241.43 o
 -12   5   8     1309.66     1909.30    358.31 o
 -11   5   8     1200.93     1609.30    187.43 o
 -10   5   8        9.24       55.00    131.79 o
  -9   5   8      215.43      234.85    223.66 o
  -8   5   8     2473.04     2512.31    189.52 o
  -7   5   8      647.63     1032.31    169.20 o
  -6   5   8     2189.99     2334.22    120.60 o
  -5   5   8     2196.06     2247.25    118.34 o
  -4   5   8     7633.44     7707.68    138.74 o
  -3   5   8        0.45       -8.09     41.82 o
  -2   5   8     2494.95     2503.96     55.98 o
  -1   5   8     1855.48     1933.44     83.09 o
   0   5   8       65.37       77.49     40.44 o
   1   5   8      428.55      413.09     57.06 o
   2   5   8     1549.26     1543.55     88.35 o
   3   5   8      584.31      714.35     61.04 o
   4   5   8      174.64      190.34     54.48 o
   5   5   8     1805.67     1679.15    102.94 o
   6   5   8     1099.79     1035.10     85.29 o
   7   5   8       83.06      138.42     63.31 o
   8   5   8      420.64      380.28     78.30 o
   9   5   8      559.38      921.19    125.52 o
  10   5   8      445.21      241.68     83.72 o
  11   5   8        0.28      -23.57     87.96 o
  12   5   8       37.08       -1.08     80.74 o
  13   5   8      334.67      205.23    113.54 o
 -14   6   8      244.19      657.15    202.55 o
 -13   6   8      238.11      375.50    197.35 o
 -12   6   8      674.50      773.93    228.30 o
 -11   6   8     1250.67     1428.76    287.11 o
 -10   6   8      433.55      418.33    297.94 o
  -9   6   8      206.32      225.15    178.89 o
  -8   6   8      578.15      513.64    190.24 o
  -7   6   8      511.80      409.17    149.39 o
  -6   6   8       98.60      191.59     83.11 o
  -5   6   8     3871.99     3607.81     86.39 o
  -4   6   8      555.94      577.28     43.31 o
  -3   6   8        4.98       -9.42     39.73 o
  -2   6   8      659.34      726.44     72.56 o
  -1   6   8     3382.16     3390.79    116.64 o
   0   6   8       20.49       17.84     39.40 o
   1   6   8      396.14      487.80     78.18 o
   2   6   8     1055.96      901.21    113.31 o
   3   6   8      302.70      323.50     62.02 o
   4   6   8        2.19      -12.00     52.42 o
   5   6   8      480.00      466.36     72.48 o
   6   6   8      408.66      286.10     63.00 o
   7   6   8      262.45      264.04     77.17 o
   8   6   8      198.77      178.75    107.55 o
   9   6   8      832.81     1073.08    186.49 o
  10   6   8      502.06      506.16    100.44 o
  11   6   8      134.94      220.40     87.01 o
 -11   7   8      104.78       18.29    172.05 o
 -10   7   8        2.88       74.18    331.78 o
  -9   7   8      115.18      162.73    170.51 o
  -8   7   8     1662.15     1696.56    601.92 o
  -7   7   8       33.30      156.06    130.10 o
  -6   7   8      588.47      453.60    141.51 o
  -5   7   8       34.18      101.21    138.57 o
  -4   7   8      980.15     1235.05    205.96 o
  -3   7   8       64.77       94.38     80.64 o
  -2   7   8      679.63      673.71     44.50 o
  -1   7   8      107.99      121.46     36.82 o
   0   7   8      777.44      932.73    100.90 o
   1   7   8       20.32      139.11     50.05 o
   2   7   8      784.86      824.21     97.47 o
   3   7   8      126.57      173.71     63.24 o
   4   7   8        0.15       37.54     57.49 o
   5   7   8      190.28      194.27     74.47 o
   6   7   8      909.06      776.66     94.63 o
   7   7   8       10.52       66.08     75.42 o
   8   7   8      202.26      229.78    102.38 o
   9   7   8      141.53      556.01    244.59 o
  -6   8   8        5.35      -14.85    165.31 o
  -5   8   8      739.27      466.12    155.46 o
  -4   8   8        1.12     -200.75    216.02 o
  -3   8   8       18.30     -220.06    220.06 o
  -2   8   8       47.59       96.68    197.05 o
  -1   8   8     1083.81     1152.69    190.33 o
   0   8   8        0.45      136.40    131.71 o
   1   8   8      176.61      301.37    101.67 o
   2   8   8      168.32      103.33     74.37 o
   3   8   8      928.08      613.24    114.32 o
   4   8   8       21.58      173.58    152.36 o
 -19   0   9      951.06      688.11    111.81 o
 -17   0   9     1481.71     1598.63    118.43 o
 -15   0   9     4021.70     3808.11    188.69 o
 -13   0   9       38.28      157.97     66.32 o
 -11   0   9      399.66      514.83    113.94 o
  -9   0   9    19185.15    18076.34    439.98 o
  -7   0   9      989.88     1131.07     53.48 o
  -5   0   9     7596.96     7203.19    129.62 o
  -3   0   9    10356.33    10123.54    204.67 o
  -1   0   9    10012.81     9983.41    215.92 o
   1   0   9    15477.96    14797.02    336.56 o
   3   0   9      142.60      151.94     82.53 o
   5   0   9    14937.92    15140.66    404.18 o
   7   0   9       82.78      158.62    115.87 o
   9   0   9     3446.78     3462.45    322.76 o
  11   0   9     3354.33     2956.96    206.71 o
  13   0   9        3.00     -130.35    130.35 o
  15   0   9      257.56      371.04    155.88 o
  17   0   9        0.36        5.06    143.21 o
 -20   1   9      602.87      626.80    103.45 o
 -19   1   9       30.66      -15.95     65.40 o
 -18   1   9       13.26       72.59     56.07 o
 -17   1   9       61.52       81.21     75.02 o
 -16   1   9     3835.63     3851.42    106.84 o
 -15   1   9       47.60       89.14     47.96 o
 -14   1   9       67.40      111.36     47.78 o
 -13   1   9     2100.53     1936.53     77.51 o
 -12   1   9     4359.88     4412.59    104.29 o
 -11   1   9      185.84      209.62     41.48 o
 -10   1   9     3530.33     3371.05    122.67 o
  -9   1   9     2611.86     2516.78     58.34 o
  -8   1   9    10854.99    10531.03    138.51 o
  -7   1   9       27.83       86.42     25.48 o
  -6   1   9    11289.02    11180.12    120.58 o
  -5   1   9     3492.47     3673.24     53.80 o
  -4   1   9      252.53      285.47     22.42 o
  -3   1   9     1751.27     1706.69     60.14 o
  -2   1   9    21037.38    20681.04    265.11 o
  -1   1   9      678.96      599.83     53.83 o
   0   1   9      429.63      272.56     44.88 o
   1   1   9      485.57      462.89     54.07 o
   2   1   9    17312.87    17395.23    301.74 o
   3   1   9     3366.13     3353.56    106.98 o
   4   1   9    11706.93    10835.64    221.17 o
   5   1   9      791.07     1065.57    179.70 o
   6   1   9     3279.42     3248.77    206.20 o
   7   1   9      537.49      601.14     97.76 o
   8   1   9     6247.67     6123.63    199.55 o
   9   1   9       59.13      233.34     96.98 o
  10   1   9      266.31      322.53     84.02 o
  11   1   9       62.96       86.13     95.28 o
  12   1   9     1951.28     2225.17    180.56 o
  13   1   9       44.08       76.82     87.78 o
  14   1   9      428.98      575.58    169.83 o
  15   1   9       39.60       47.50     95.41 o
  16   1   9      415.12      568.39    126.31 o
  17   1   9       21.75      116.25    142.76 o
 -19   2   9     1117.49     1084.05    123.10 o
 -18   2   9      154.80      135.88     76.31 o
 -17   2   9      513.16      403.97     73.79 o
 -16   2   9      450.22      399.49     64.33 o
 -15   2   9      633.93      638.47     98.40 o
 -14   2   9      341.34      299.80     59.65 o
 -13   2   9     3606.38     3659.68     87.39 o
 -12   2   9      952.51     1111.31     91.50 o
 -11   2   9      514.65      527.00     44.03 o
 -10   2   9      374.77      390.11     46.17 o
  -9   2   9     5846.78     5659.67     97.39 o
  -8   2   9       15.45      -14.71     31.07 o
  -7   2   9     1835.02     1880.03     94.41 o
  -6   2   9     2484.32     2378.16     59.35 o
  -5   2   9     7995.71     7389.00    131.63 o
  -4   2   9       12.09       -3.34     10.08 o
  -3   2   9    10700.08    10218.26    142.30 o
  -2   2   9      111.48      119.16     38.76 o
  -1   2   9    11031.44    11335.45    158.86 o
   0   2   9      137.61      186.41     57.05 o
   1   2   9     3201.68     2700.76    175.23 o
   2   2   9     4736.95     4943.86    115.15 o
   3   2   9       70.14      109.59     78.74 o
   4   2   9     2502.68     2588.22     98.66 o
   5   2   9    11873.67    11814.22    285.34 o
   6   2   9       22.31      -21.27     67.50 o
   7   2   9     1708.87     1629.35    137.68 o
   8   2   9     2975.64     2504.43    140.83 o
   9   2   9     3851.63     3755.97    152.80 o
  10   2   9       11.04       -1.90     74.00 o
  11   2   9     1567.36     1839.69    136.74 o
  12   2   9      154.65      106.29     91.47 o
  13   2   9      244.05      203.08    120.93 o
  14   2   9        1.77       60.06    138.50 o
  15   2   9     1184.31     1650.36    229.64 o
  16   2   9      183.98       82.85    141.09 o
 -18   3   9      178.45      187.36    107.73 o
 -17   3   9      306.96      332.14     90.11 o
 -16   3   9     1555.95     1659.13    116.90 o
 -15   3   9       93.72      133.58     56.51 o
 -14   3   9       99.99      106.85     40.02 o
 -13   3   9      777.74      740.02     41.10 o
 -12   3   9      825.81     1088.37     68.37 o
 -11   3   9       28.45       27.53     29.01 o
 -10   3   9     3171.22     3012.31     75.96 o
  -9   3   9     1300.79     1621.61    117.39 o
  -8   3   9      129.39      131.00     90.07 o
  -7   3   9     1228.05     1549.62     91.77 o
  -6   3   9     2410.93     2379.72    101.46 o
  -5   3   9     1587.31     1389.47     54.00 o
  -4   3   9       17.74       18.10     34.29 o
  -3   3   9      173.25      203.62     35.00 o
  -2   3   9     5997.86     5933.45     90.63 o
  -1   3   9      169.83      242.87     55.35 o
   0   3   9      316.49      352.98     63.40 o
   1   3   9      736.64      862.97    159.31 o
   2   3   9     3983.11     4104.17    131.68 o
   3   3   9      308.74      426.21     79.03 o
   4   3   9     5555.67     5361.27    168.89 o
   5   3   9     1910.60     2228.46    160.14 o
   6   3   9     2455.76     2541.91    173.52 o
   7   3   9      463.26      494.46     95.47 o
   8   3   9     2095.54     2016.93    165.72 o
   9   3   9     4785.34     4475.40    188.56 o
  10   3   9       58.62      -47.99    111.90 o
  11   3   9       83.53       35.41    116.72 o
  12   3   9      636.83      770.34    163.60 o
  13   3   9      110.05      189.42    128.36 o
  14   3   9       26.50      -87.62    124.02 o
  15   3   9      205.48      105.46    119.02 o
  16   3   9      603.24      716.89    184.20 o
 -17   4   9      487.69      548.63    181.99 o
 -16   4   9     1151.52     1627.48    211.28 o
 -15   4   9      579.40      794.76    174.35 o
 -14   4   9      158.51      103.71     57.28 o
 -13   4   9     1042.86      781.20    103.75 o
 -12   4   9     1471.46     1608.11    288.24 o
 -11   4   9      131.43      114.17    193.42 o
 -10   4   9      402.40      692.18    162.97 o
  -9   4   9     3362.56     3806.88    331.76 o
  -8   4   9      298.58      340.81     80.64 o
  -7   4   9      252.84      385.92     86.61 o
  -6   4   9     1965.96     2363.31    126.37 o
  -5   4   9     6157.15     5846.83    168.39 o
  -4   4   9        6.91      -51.26     64.06 o
  -3   4   9     1277.57     1112.30    120.33 o
  -2   4   9     2046.64     2038.41    125.92 o
  -1   4   9      555.74      668.03     93.52 o
   0   4   9      146.97      130.77     49.41 o
   1   4   9     3861.17     4062.59    108.02 o
   2   4   9     2448.55     2600.84    136.94 o
   3   4   9        4.79      -51.08     68.92 o
   4   4   9      673.50      567.00     86.90 o
   5   4   9      568.20      518.61     81.69 o
   6   4   9      221.29      300.88    134.80 o
   7   4   9      347.53      253.45     95.03 o
   8   4   9     1466.54     1485.15    135.36 o
   9   4   9     1351.27     1596.67    144.24 o
  10   4   9       23.31      -26.86    112.11 o
  11   4   9      461.96      252.81    119.36 o
  12   4   9       29.76       16.74    131.55 o
  13   4   9      258.95      281.21    116.34 o
  14   4   9       54.99      195.31    129.12 o
  15   4   9      441.08      508.34    180.16 o
 -16   5   9      422.50      125.96    168.99 o
 -15   5   9      601.65      370.31    160.61 o
 -14   5   9       77.27      286.43    156.46 o
 -13   5   9     1323.05     1512.70    283.93 o
 -12   5   9     1095.78     1413.26    189.48 o
 -11   5   9        2.31      -14.79    191.43 o
 -10   5   9      762.05      748.04    150.73 o
  -9   5   9     3838.75     3984.12    242.21 o
  -8   5   9      519.79      386.44    149.44 o
  -7   5   9     1480.73     1611.92    148.43 o
  -6   5   9     2340.23     2704.94    217.34 o
  -5   5   9     2266.37     2391.08    245.65 o
  -4   5   9     1428.67     1523.30    121.41 o
  -3   5   9      754.80      772.58     32.41 o
  -2   5   9     2504.37     2591.37     96.90 o
  -1   5   9       23.42       39.22     32.35 o
   0   5   9      276.08      265.59     42.90 o
   1   5   9     2698.88     2531.15     93.75 o
   2   5   9     1516.29     1343.63     86.91 o
   3   5   9        8.83      -15.65     48.07 o
   4   5   9     1188.65     1415.44    100.10 o
   5   5   9     2577.04     2491.31    102.26 o
   6   5   9       53.62       79.95     55.78 o
   7   5   9      198.08      202.97     66.92 o
   8   5   9      500.36      759.27     93.45 o
   9   5   9      853.25      925.11    109.47 o
  10   5   9        1.74       41.42     72.67 o
  11   5   9      582.23      680.01    135.01 o
  12   5   9       93.69     -118.35    118.35 o
  13   5   9      254.14      249.86    106.69 o
 -14   6   9       43.61      112.63    267.97 o
 -13   6   9      160.15      326.32    315.23 o
 -12   6   9     1817.97     2111.56    235.16 o
 -11   6   9      239.07      248.63    150.88 o
 -10   6   9      857.46     1104.63    226.46 o
  -9   6   9       75.15     -136.08    136.08 o
  -8   6   9        7.62      -53.05    155.97 o
  -7   6   9       77.38      -12.06    139.29 o
  -6   6   9     2260.30     2097.43    153.34 o
  -5   6   9      753.48      766.42    111.80 o
  -4   6   9      536.28      527.92     33.65 o
  -3   6   9      914.26      938.79    107.14 o
  -2   6   9     2056.19     2044.08     63.41 o
  -1   6   9      248.57      286.30     62.08 o
   0   6   9      586.26      562.43     51.93 o
   1   6   9      854.33      866.32     58.30 o
   2   6   9     1639.59     1559.84     71.73 o
   3   6   9        0.03      112.76     65.32 o
   4   6   9     1248.33     1328.57     84.34 o
   5   6   9      267.37      205.92     64.42 o
   6   6   9      468.23      413.80     63.98 o
   7   6   9      152.58       80.50     56.60 o
   8   6   9     1159.87     1301.32    141.67 o
   9   6   9       66.18       99.22     93.52 o
  10   6   9       51.42       66.23     74.38 o
  11   6   9       37.38      114.84     97.27 o
 -11   7   9       43.97      141.57    157.57 o
 -10   7   9       14.83       64.05    170.97 o
  -9   7   9     1762.07     1702.17    268.18 o
  -8   7   9        3.01      -65.45    209.02 o
  -7   7   9      329.05      198.84    301.54 o
  -6   7   9      186.27      235.09    113.68 o
  -5   7   9     1090.38      889.72    149.02 o
  -4   7   9        7.96       -8.37     87.45 o
  -3   7   9      911.80      745.70    197.96 o
  -2   7   9      144.74       89.25     50.46 o
  -1   7   9      293.08      260.96     54.39 o
   0   7   9      106.21      140.88     55.37 o
   1   7   9     1292.55     1351.65    130.80 o
   2   7   9        0.48        6.68     55.84 o
   3   7   9        6.04       56.50     55.57 o
   4   7   9        6.24       58.75     62.14 o
   5   7   9      663.16      610.00     87.91 o
   6   7   9       70.61      137.53     75.61 o
   7   7   9       98.81      110.82     88.95 o
   8   7   9      203.23      232.57    112.59 o
  -5   8   9        4.98       -9.38    127.91 o
  -4   8   9       97.31        7.85    198.41 o
  -3   8   9       33.01      608.18    248.28 o
  -2   8   9     1500.35     1564.11    388.33 o
  -1   8   9       34.01      172.21    109.46 o
   0   8   9       75.46       -9.54    115.54 o
   1   8   9       11.69       53.24     98.24 o
   2   8   9      529.17      466.92     96.27 o
 -20   0  10     2781.14     2443.78    166.41 o
 -18   0  10      802.19      867.50    121.92 o
 -16   0  10     2214.58     2350.38    146.45 o
 -14   0  10     6710.31     6971.75    210.87 o
 -12   0  10     6237.39     6357.27    178.27 o
 -10   0  10    16771.68    15991.24    419.72 o
  -8   0  10     1512.02     1302.93    174.21 o
  -6   0  10     9810.07     9104.74    149.87 o
  -4   0  10     6868.93     6527.11    160.64 o
  -2   0  10    14409.06    14492.86    249.20 o
   0   0  10    19726.13    19965.54    445.95 o
   2   0  10     2599.12     2713.36    124.98 o
   4   0  10    14597.70    14196.41    562.77 o
   6   0  10     4152.93     4238.58    193.30 o
   8   0  10     1086.40     1178.10    171.11 o
  10   0  10     1892.88     1795.01    256.24 o
  12   0  10      257.00      249.25    129.68 o
  14   0  10      702.03      743.06    172.01 o
  16   0  10        1.16      109.29    208.38 o
 -20   1  10      299.61      335.92    175.71 o
 -19   1  10       57.73       95.39     74.26 o
 -18   1  10        0.44      145.99     66.21 o
 -17   1  10     2163.15     2546.34    119.91 o
 -16   1  10       41.30       28.96     57.40 o
 -15   1  10      791.76      892.24     99.14 o
 -14   1  10      215.37      237.85     83.54 o
 -13   1  10     6372.82     6447.77    124.09 o
 -12   1  10     1477.91     1711.99    107.94 o
 -11   1  10     4507.05     4599.97    133.73 o
 -10   1  10      800.49      770.28     57.63 o
  -9   1  10     3897.08     3981.15     77.19 o
  -8   1  10      619.21      641.28     57.62 o
  -7   1  10     9965.99    10026.63    128.27 o
  -6   1  10     5222.39     5384.39     80.66 o
  -5   1  10     1124.70     1180.00     51.93 o
  -4   1  10        0.41      -19.30     23.61 o
  -3   1  10    10505.92    10093.84    119.21 o
  -2   1  10       50.38       26.57     27.57 o
  -1   1  10     9458.85     9262.47    182.43 o
   0   1  10     5521.26     6006.25    134.45 o
   1   1  10     1075.76      934.02     76.24 o
   2   1  10      626.50      712.48     62.44 o
   3   1  10    10013.36     9892.19    202.15 o
   4   1  10     1215.58     1258.47     77.01 o
   5   1  10     1127.25     1236.62     91.11 o
   6   1  10      442.29      520.30     75.70 o
   7   1  10     3589.22     3082.52    146.97 o
   8   1  10      218.76      253.03     86.57 o
   9   1  10      169.55       81.82     76.52 o
  10   1  10      310.43      376.51     87.14 o
  11   1  10     2109.99     1975.08    158.93 o
  12   1  10       13.80       -0.27    100.22 o
  13   1  10      468.15      819.08    160.58 o
  14   1  10       67.30      -57.61    102.13 o
  15   1  10      392.61      275.13    120.46 o
  16   1  10      175.20      -47.26    113.42 o
 -19   2  10       20.37       72.49     70.08 o
 -18   2  10      550.77      471.63     85.81 o
 -17   2  10      397.28      352.73     68.51 o
 -16   2  10      944.57      846.66     84.83 o
 -15   2  10       22.73      -10.13     46.66 o
 -14   2  10     2941.12     3021.58     76.91 o
 -13   2  10     1366.05     1403.73     94.90 o
 -12   2  10      343.19      362.26     46.28 o
 -11   2  10      576.51      606.46     39.98 o
 -10   2  10     7151.91     7222.49    108.48 o
  -9   2  10      168.31      221.85     44.87 o
  -8   2  10      273.44      322.03     35.18 o
  -7   2  10      962.30     1040.99     39.73 o
  -6   2  10     6773.76     6625.06    137.87 o
  -5   2  10      168.02      221.61     45.25 o
  -4   2  10     2755.54     2414.63     89.01 o
  -3   2  10     2574.27     2500.18     47.09 o
  -2   2  10     3428.44     3266.17    108.43 o
  -1   2  10     4240.88     4522.84     99.39 o
   0   2  10     2727.96     2622.10     77.83 o
   1   2  10       21.77      115.97     66.13 o
   2   2  10     2532.24     2958.88     98.07 o
   3   2  10      423.98      380.95     62.66 o
   4   2  10     7129.70     6680.51    174.42 o
   5   2  10      128.87      191.86     63.42 o
   6   2  10     2595.79     2345.59    120.30 o
   7   2  10        4.80       22.25     84.84 o
   8   2  10      281.23      301.91     87.35 o
   9   2  10      625.21      819.37    114.49 o
  10   2  10     2070.47     2417.74    141.87 o
  11   2  10      108.68      184.68     93.95 o
  12   2  10      656.65      649.40    108.02 o
  13   2  10        3.33      -14.56    119.86 o
  14   2  10     1249.75     1505.61    196.97 o
  15   2  10      477.95      417.74    196.09 o
  16   2  10       83.74       69.39    170.56 o
 -18   3  10        2.87      -66.79    126.97 o
 -17   3  10     1408.95     1196.17     88.05 o
 -16   3  10       97.15      102.78     70.01 o
 -15   3  10      451.92      510.70     60.54 o
 -14   3  10     3329.80     3184.88     93.42 o
 -13   3  10     2323.07     2067.07     90.14 o
 -12   3  10      144.79      117.75     24.31 o
 -11   3  10     2088.58     1899.79    120.49 o
 -10   3  10     1025.89     1206.97    167.16 o
  -9   3  10      843.28     1061.85    116.36 o
  -8   3  10     1321.32     1301.55    101.29 o
  -7   3  10     4426.73     4610.37    201.48 o
  -6   3  10     1213.52      331.47    365.33 o
  -5   3  10      138.59      210.80     41.18 o
  -4   3  10     2510.20     2473.80     69.61 o
  -3   3  10     8653.93     8783.68    105.65 o
  -2   3  10      501.38      560.80     51.53 o
  -1   3  10     1453.79     1313.99     95.93 o
   0   3  10      472.43      577.12     70.21 o
   1   3  10     4216.32     4356.91    148.80 o
   2   3  10     1590.32     1341.38     70.65 o
   3   3  10     3687.83     3602.95    208.22 o
   4   3  10     1230.23     1254.87     97.33 o
   5   3  10     1225.18     1445.59    117.66 o
   6   3  10       20.47       75.07     84.90 o
   7   3  10     1733.31     1691.00    166.27 o
   8   3  10      771.68      489.91    113.74 o
   9   3  10      396.96      260.00    109.66 o
  10   3  10      322.83      379.81    105.07 o
  11   3  10     2126.91     2435.90    356.22 o
  12   3  10     1181.55     1415.10    274.22 o
  13   3  10      500.32      424.57    140.78 o
  14   3  10      934.13      756.43    306.57 o
  15   3  10      756.77      678.27    169.81 o
 -17   4  10      819.33      748.89    238.84 o
 -16   4  10      439.31      311.03    147.67 o
 -15   4  10      402.79      474.84    287.72 o
 -14   4  10      691.26      738.92    197.44 o
 -13   4  10      664.44      794.21    155.71 o
 -12   4  10       18.49       89.39    119.13 o
 -11   4  10     2011.12     1952.65    223.38 o
 -10   4  10     2772.47     2822.50    196.89 o
  -9   4  10      365.87      553.19     89.02 o
  -8   4  10      775.23      787.03    109.80 o
  -7   4  10     1217.65     1444.42    122.58 o
  -6   4  10     2563.38     2783.48    146.31 o
  -5   4  10     1706.72     1653.83    131.71 o
  -4   4  10     1816.94     1743.92     39.37 o
  -3   4  10     3004.91     2805.80     69.33 o
  -2   4  10        1.57       23.12     35.20 o
  -1   4  10      146.90      324.80    107.81 o
   0   4  10     2891.24     2743.86    108.87 o
   1   4  10     1433.57     1339.39     94.09 o
   2   4  10       63.17      196.85     68.72 o
   3   4  10     1500.22     1690.64    117.97 o
   4   4  10     3484.09     3585.60    238.69 o
   5   4  10     1936.05     2118.60    148.28 o
   6   4  10      924.75     1231.61    127.95 o
   7   4  10     2405.60     2830.93    232.31 o
   8   4  10     1687.16     2298.74    186.56 o
   9   4  10       16.34       70.83     88.03 o
  10   4  10      400.31      500.03    112.11 o
  11   4  10     1127.56     1042.59    151.37 o
  12   4  10        5.90      135.94    160.98 o
  13   4  10      729.50      713.73    140.60 o
  14   4  10      596.36      753.19    194.38 o
 -16   5  10      143.83       82.47    193.83 o
 -15   5  10        3.77      157.65    158.85 o
 -14   5  10     1538.42     2238.53    377.94 o
 -13   5  10      385.71      400.80    255.63 o
 -12   5  10       46.30      -89.74    131.84 o
 -11   5  10      322.80      414.99    181.01 o
 -10   5  10     1229.56     1425.25    209.24 o
  -9   5  10     1256.14     1271.83    166.78 o
  -8   5  10      561.68      684.92     99.90 o
  -7   5  10      956.18      981.17    127.61 o
  -6   5  10     2839.38     2905.61    372.39 o
  -5   5  10      497.62      684.50    101.35 o
  -4   5  10      440.56      502.72    104.74 o
  -3   5  10     1957.58     1965.68     65.85 o
  -2   5  10      780.99      749.46     40.95 o
  -1   5  10      413.75      416.65     39.20 o
   0   5  10     3512.25     3567.60    114.89 o
   1   5  10     1174.43     1178.78    110.92 o
   2   5  10      183.58      222.92     70.55 o
   3   5  10      752.37      917.14     85.59 o
   4   5  10     3363.96     3081.91    183.97 o
   5   5  10      112.96      103.76     62.43 o
   6   5  10     1184.00     1118.74     90.41 o
   7   5  10      679.10      563.82    106.51 o
   8   5  10      747.50      572.31    116.67 o
   9   5  10       27.86      166.11     78.78 o
  10   5  10      490.05      452.87    195.42 o
  11   5  10      402.46      490.43    169.95 o
  12   5  10       58.45       30.80     94.46 o
  13   5  10      121.76      276.10    157.53 o
 -14   6  10      348.16      219.21    247.85 o
 -13   6  10      892.57      764.74    197.74 o
 -12   6  10      251.61       71.59    174.30 o
 -11   6  10     1445.09     2364.98    289.58 o
 -10   6  10      201.64      329.23    154.30 o
  -9   6  10      801.45     1043.33    210.68 o
  -8   6  10      521.04      577.72    186.49 o
  -7   6  10     2635.05     3001.73    181.64 o
  -6   6  10      430.74      372.84     94.61 o
  -5   6  10       82.75      118.58     90.77 o
  -4   6  10      111.35       65.39     84.21 o
  -3   6  10     1268.86     1471.15    103.88 o
  -2   6  10        6.44        5.39     36.94 o
  -1   6  10      276.29      282.12     55.35 o
   0   6  10      905.52      949.11     63.80 o
   1   6  10     1470.50     1501.01     77.08 o
   2   6  10       27.99       35.16     47.91 o
   3   6  10      738.38      761.54     70.34 o
   4   6  10      181.46      122.84     61.43 o
   5   6  10      466.54      480.06     69.04 o
   6   6  10       74.83      146.63     66.45 o
   7   6  10     1561.15     1529.53    111.64 o
   8   6  10       95.12      178.48     72.82 o
   9   6  10       12.58      -82.28     82.28 o
  10   6  10      310.50      347.61     95.19 o
 -10   7  10     1793.32     2198.53    243.31 o
  -9   7  10       20.48     -148.90    148.90 o
  -8   7  10      139.98      332.52    334.86 o
  -7   7  10      178.79      299.52    123.90 o
  -6   7  10      887.90      557.25    198.20 o
  -5   7  10       45.33      205.08    113.17 o
  -4   7  10     1035.27      780.42    201.40 o
  -3   7  10       33.59       34.03     96.36 o
  -2   7  10      597.89      526.05    184.61 o
  -1   7  10       60.40      126.78     44.74 o
   0   7  10     1251.04     1374.23    156.65 o
   1   7  10        1.18       -0.26     43.27 o
   2   7  10        7.46       17.20     57.54 o
   3   7  10       68.60       53.89     58.16 o
   4   7  10     1877.66     1650.62    117.36 o
   5   7  10       24.42       -6.29     65.00 o
   6   7  10      235.40      412.19    109.98 o
   7   7  10      150.21      114.22    116.93 o
  -4   8  10       12.79      123.93    218.15 o
  -3   8  10      632.01      509.47    136.54 o
  -2   8  10      134.69      235.05    147.38 o
  -1   8  10      199.30      285.42    142.54 o
   0   8  10        0.26      135.11    108.38 o
   1   8  10      495.36      631.35    172.67 o
 -19   0  11     1038.39     1179.38    256.47 o
 -17   0  11      924.09     1205.07    131.54 o
 -15   0  11     3352.68     3344.87    149.53 o
 -13   0  11       19.42       97.29     63.61 o
 -11   0  11     2564.45     2483.92    117.57 o
  -9   0  11     1307.33     1343.13     77.57 o
  -7   0  11     9723.99     9636.78    163.08 o
  -5   0  11    11321.13    10850.78    204.95 o
  -3   0  11     3719.35     3923.91     95.67 o
  -1   0  11    21905.33    21392.76    473.11 o
   1   0  11      510.30      623.35     95.46 o
   3   0  11     4272.82     4266.26    165.42 o
   5   0  11      915.06      933.34    115.98 o
   7   0  11     4567.66     4173.67    218.54 o
   9   0  11     1580.69     1729.22    207.70 o
  11   0  11      174.01      369.21    218.95 o
  13   0  11     3757.66     3997.02    446.58 o
  15   0  11       78.90       74.63    463.77 o
 -19   1  11       35.94       52.54     73.47 o
 -18   1  11     2670.70     2911.19    142.27 o
 -17   1  11        5.61        6.61     61.31 o
 -16   1  11      246.61      179.22     59.74 o
 -15   1  11      105.98       29.69     47.23 o
 -14   1  11     2494.23     2771.70     88.91 o
 -13   1  11      184.92      172.64     56.63 o
 -12   1  11     3270.22     3377.34     88.87 o
 -11   1  11      296.14      254.68     54.34 o
 -10   1  11     2315.49     2464.15     77.25 o
  -9   1  11        0.06        5.04     31.90 o
  -8   1  11     7421.35     7508.02    110.72 o
  -7   1  11       25.87       -5.71     26.27 o
  -6   1  11     1504.84     1614.42     60.29 o
  -5   1  11      902.31     1000.87     54.25 o
  -4   1  11    16214.22    16126.89    204.14 o
  -3   1  11     4818.46     5029.09     88.87 o
  -2   1  11     2771.46     2588.39     88.73 o
  -1   1  11       47.09       52.00     36.36 o
   0   1  11    20857.54    22043.21    372.02 o
   1   1  11      592.32      786.01    109.84 o
   2   1  11    13270.76    13272.14    252.84 o
   3   1  11     1406.23     1564.54    140.01 o
   4   1  11      851.57      985.99     94.91 o
   5   1  11      110.91       97.63     80.31 o
   6   1  11     5499.51     5064.24    176.30 o
   7   1  11     1000.56     1107.71    108.48 o
   8   1  11      369.97      482.87    148.37 o
   9   1  11      664.16      857.01     99.30 o
  10   1  11     2386.81     2361.58    181.63 o
  11   1  11      132.26      217.44     89.09 o
  12   1  11      595.94      621.18    119.43 o
  13   1  11        1.14      -19.08    110.69 o
  14   1  11      554.80      443.14    136.44 o
  15   1  11       49.09      -66.48    126.88 o
  16   1  11      738.82      437.01    133.02 o
 -19   2  11     1216.14     1576.67    162.98 o
 -18   2  11       63.49       91.37     66.03 o
 -17   2  11      640.96      480.87     72.88 o
 -16   2  11      359.11      443.34     66.34 o
 -15   2  11     2123.54     2120.56    113.69 o
 -14   2  11      125.54      115.60     48.11 o
 -13   2  11       58.43        7.16     37.38 o
 -12   2  11      335.92      336.14     49.15 o
 -11   2  11     6103.03     6094.71    124.40 o
 -10   2  11      396.22      525.78     70.41 o
  -9   2  11      665.44      665.18     51.88 o
  -8   2  11      415.78      476.08     46.74 o
  -7   2  11    10312.54    10283.14    107.81 o
  -6   2  11      536.51      496.23     38.86 o
  -5   2  11     9582.91     9392.30    103.83 o
  -4   2  11      145.13      177.11     23.05 o
  -3   2  11      613.04      650.05     32.61 o
  -2   2  11     1263.64     1447.17     48.75 o
  -1   2  11    32908.06    33190.20    538.74 o
   0   2  11    12155.15    12324.66    246.44 o
   1   2  11       24.13      -23.34     46.65 o
   2   2  11      544.40      760.98    115.63 o
   3   2  11     5205.64     5458.18    135.83 o
   4   2  11      620.05      849.54    119.75 o
   5   2  11     1047.89      994.77    119.38 o
   6   2  11      657.22      914.76    177.97 o
   7   2  11      645.83      585.79    101.40 o
   8   2  11      337.29      343.65     92.66 o
   9   2  11     2513.49     2524.04    193.21 o
  10   2  11      144.40       84.49     86.12 o
  11   2  11      283.82      350.91    115.77 o
  12   2  11      421.07      520.63    115.53 o
  13   2  11      979.27      913.00    153.71 o
  14   2  11      151.89       73.34    115.78 o
  15   2  11       69.97      179.05    130.21 o
 -18   3  11     2011.95     2422.22    661.25 o
 -17   3  11      384.56      310.87    135.66 o
 -16   3  11      243.26      146.13     67.17 o
 -15   3  11     1101.33      968.61    118.96 o
 -14   3  11     2521.62     2582.94    134.79 o
 -13   3  11      128.12       95.70     31.39 o
 -12   3  11     3651.22     3287.84    114.71 o
 -11   3  11      827.07      746.13    128.39 o
 -10   3  11     1177.30     1094.94    111.98 o
  -9   3  11      204.25      286.04     91.35 o
  -8   3  11     7764.82     7973.02    240.16 o
  -7   3  11      450.00      400.00     90.07 o
  -6   3  11       27.76       31.08     42.68 o
  -5   3  11     1925.92     1878.57    124.19 o
  -4   3  11     6443.61     6683.09    186.56 o
  -3   3  11       41.80       77.95     33.91 o
  -2   3  11     2729.43     2922.93     92.06 o
  -1   3  11      439.40      553.14     64.96 o
   0   3  11     1378.56     1172.45     52.76 o
   1   3  11      739.21      948.30     77.75 o
   2   3  11     4248.53     4247.53    104.32 o
   3   3  11     1603.02     1701.29    138.41 o
   4   3  11      611.43      848.65    130.43 o
   5   3  11       17.36        0.93     67.84 o
   6   3  11     1243.42     1437.67    157.86 o
   7   3  11      971.66     1169.85    125.82 o
   8   3  11       16.02       -5.47     68.24 o
   9   3  11      242.41      317.53    112.67 o
  10   3  11     1287.41     1894.87    196.64 o
  11   3  11      494.19      629.07    167.70 o
  12   3  11      497.01      480.10    260.12 o
  13   3  11     1451.68     1409.15    264.67 o
  14   3  11       12.39      123.89    210.86 o
  15   3  11       45.56      -80.86    140.03 o
 -17   4  11      615.32      598.89    168.41 o
 -16   4  11      127.51      112.99    118.08 o
 -15   4  11     1705.09     1950.68    224.81 o
 -14   4  11      911.91     1216.73    187.59 o
 -13   4  11       12.19     -105.81    159.04 o
 -12   4  11      773.14      772.64    182.65 o
 -11   4  11     4130.57     3715.04    282.13 o
 -10   4  11      259.72      124.43    190.00 o
  -9   4  11      519.03      393.68     85.97 o
  -8   4  11     1657.06     2087.29    119.60 o
  -7   4  11     1656.41     1701.93    110.53 o
  -6   4  11       20.75       21.30    111.52 o
  -5   4  11     6396.16     6380.15    199.09 o
  -4   4  11       23.42       16.21     31.23 o
  -3   4  11       52.73       43.39     21.59 o
  -2   4  11     1425.62     1464.43     74.02 o
  -1   4  11     2529.54     2816.96    106.42 o
   0   4  11     2356.83     2313.73    120.33 o
   1   4  11       17.10       32.17     57.92 o
   2   4  11      855.93     1053.05    115.87 o
   3   4  11     3801.39     3684.69    164.02 o
   4   4  11      587.86      596.36     82.07 o
   5   4  11      358.24      375.89    103.43 o
   6   4  11      875.73      999.15    108.22 o
   7   4  11     1024.15     1125.11    118.47 o
   8   4  11      274.31      145.71    127.21 o
   9   4  11      689.68      815.48    138.30 o
  10   4  11     1244.34     1262.36    210.41 o
  11   4  11       39.40      -27.68    118.77 o
  12   4  11      557.61      428.48    172.24 o
  13   4  11      933.51     1006.54    156.49 o
  14   4  11      279.28      141.43    124.32 o
 -15   5  11      549.87      602.75    224.48 o
 -14   5  11      483.50      954.96    292.95 o
 -13   5  11       33.54      -90.47    138.07 o
 -12   5  11      364.08      407.95    156.06 o
 -11   5  11      695.14      858.37    530.19 o
 -10   5  11      487.62      734.19    157.62 o
  -9   5  11      155.68      217.59    141.04 o
  -8   5  11     1020.39      891.93    122.75 o
  -7   5  11     2085.53     2156.64    131.97 o
  -6   5  11        0.00       22.01     77.67 o
  -5   5  11     3213.21     2971.95    197.07 o
  -4   5  11     2258.52     2092.02    137.71 o
  -3   5  11     2107.27     1958.56    115.29 o
  -2   5  11     1438.57     1456.07     63.64 o
  -1   5  11     4681.06     4677.74    115.49 o
   0   5  11      694.64      731.37     62.75 o
   1   5  11        1.53      -28.10     49.30 o
   2   5  11     1077.74     1327.75    104.15 o
   3   5  11     1129.96     1284.95    126.21 o
   4   5  11        0.45      -70.70     70.70 o
   5   5  11       16.99      121.67     71.66 o
   6   5  11     2697.35     2874.51    196.91 o
   7   5  11      789.16      809.67    102.38 o
   8   5  11       25.74      146.62     87.22 o
   9   5  11      607.38      379.04    163.61 o
  10   5  11      309.84      285.68    147.53 o
  11   5  11       97.66      157.08    111.54 o
  12   5  11      234.76       92.06    194.96 o
 -13   6  11        0.01      219.41    206.08 o
 -12   6  11      671.32      879.03    197.89 o
 -11   6  11      821.25      872.81    266.32 o
 -10   6  11      988.34     1238.00    429.93 o
  -9   6  11       34.75      231.89    315.34 o
  -8   6  11     1232.09     1605.46    218.49 o
  -7   6  11       71.25      132.27     92.09 o
  -6   6  11       65.26       85.62    108.09 o
  -5   6  11       20.42       46.97     81.47 o
  -4   6  11     2449.63     2640.45    261.75 o
  -3   6  11      276.16      272.88     51.23 o
  -2   6  11      338.44      213.00     51.68 o
  -1   6  11      506.43      538.47     54.12 o
   0   6  11     2906.05     2811.99    102.96 o
   1   6  11       53.06      161.02     62.89 o
   2   6  11      871.09     1047.32     87.62 o
   3   6  11      507.29      554.84     61.27 o
   4   6  11      365.60      195.49     69.96 o
   5   6  11        9.01      -64.63     64.63 o
   6   6  11      960.86      675.63    105.46 o
   7   6  11       76.19     -110.12    114.09 o
   8   6  11       30.38      -30.17    151.39 o
   9   6  11      674.18      547.05    146.71 o
  10   6  11      352.71      243.09    102.14 o
 -10   7  11      104.65      259.51    211.89 o
  -9   7  11        1.13      324.89    353.53 o
  -8   7  11      558.73      572.87    172.30 o
  -7   7  11      954.64     1203.68    239.05 o
  -6   7  11       15.25      -45.05    104.60 o
  -5   7  11     1102.31     1446.40    237.56 o
  -4   7  11       59.69       64.88    104.86 o
  -3   7  11      241.45      201.96    141.01 o
  -2   7  11       12.79       63.14    112.66 o
  -1   7  11     1616.66     1461.37    507.75 o
   0   7  11      187.86      165.03     54.26 o
   1   7  11       26.63       29.83     61.00 o
   2   7  11        6.30       52.39     65.45 o
   3   7  11      572.62      560.25     72.96 o
   4   7  11       78.30       -1.06     69.68 o
   5   7  11      119.63      156.22     79.60 o
   6   7  11      182.67      154.37     75.92 o
   7   7  11      685.88      493.38    184.61 o
 -18   0  12      577.95      376.03    103.48 o
 -16   0  12     4018.33     4097.30    230.42 o
 -14   0  12     3671.60     3388.55    231.30 o
 -12   0  12    14678.18    14157.13    298.68 o
 -10   0  12       23.88      130.22     92.65 o
  -8   0  12     9180.94     9147.38    217.44 o
  -6   0  12    22948.39    23107.18    466.19 o
  -4   0  12     4501.18     4586.24    151.48 o
  -2   0  12     8255.76     8071.30    162.87 o
   0   0  12     3182.96     3571.10    159.06 o
   2   0  12     6201.65     6087.96    238.92 o
   4   0  12      193.42       80.00    210.08 o
   6   0  12     1269.42     1797.36    251.78 o
   8   0  12     4417.85     4495.68    247.53 o
  10   0  12      204.70      222.45    244.25 o
  12   0  12     2676.16     2675.33    373.48 o
  14   0  12        4.97      -96.82    147.80 o
  16   0  12      680.27     1105.98    322.34 o
 -19   1  12      957.45      897.91     89.43 o
 -18   1  12        1.47      -80.25     80.25 o
 -17   1  12      482.89      565.95     73.88 o
 -16   1  12       29.92       25.94     54.12 o
 -15   1  12     3429.74     3732.99    112.86 o
 -14   1  12       85.43       77.36     61.59 o
 -13   1  12     1948.05     2193.39    157.21 o
 -12   1  12        2.99      -14.96     35.54 o
 -11   1  12     4757.69     4858.09    101.73 o
 -10   1  12       67.34       44.43     33.79 o
  -9   1  12     9170.31     9032.27    136.30 o
  -8   1  12       32.90       -1.09     37.01 o
  -7   1  12      614.72      680.35     37.55 o
  -6   1  12      130.44      206.11     30.98 o
  -5   1  12    13765.48    13810.81    187.58 o
  -4   1  12     3389.26     3569.64     77.56 o
  -3   1  12     4900.72     5201.15    194.69 o
  -2   1  12     3119.88     3088.20    130.06 o
  -1   1  12     1492.57     1286.95     99.24 o
   0   1  12      182.83      147.72     50.70 o
   1   1  12     4634.98     4457.07    120.01 o
   2   1  12     4364.48     4467.04    129.35 o
   3   1  12      732.12      744.95     89.19 o
   4   1  12      874.48      940.15    155.77 o
   5   1  12     9072.47     8984.86    284.57 o
   6   1  12     1735.08     1732.96    133.69 o
   7   1  12       24.33        6.72     68.41 o
   8   1  12     1473.05     1529.37    140.70 o
   9   1  12     1403.05     1462.48    123.68 o
  10   1  12       91.55      -49.79    119.19 o
  11   1  12      507.59      479.60    114.49 o
  12   1  12        2.59      108.06     91.89 o
  13   1  12     1199.43     1342.26    171.02 o
  14   1  12       19.75      -54.77    100.38 o
  15   1  12      642.80      801.15    172.01 o
 -19   2  12      339.09      387.70    146.15 o
 -18   2  12      243.68      126.75     69.37 o
 -17   2  12      126.55       25.12     66.68 o
 -16   2  12     2323.81     2282.27     93.90 o
 -15   2  12       34.31      -11.68     36.93 o
 -14   2  12      151.88      106.63     59.47 o
 -13   2  12       87.69       84.93     37.45 o
 -12   2  12     4552.61     4471.87     97.38 o
 -11   2  12      241.85      305.41     65.80 o
 -10   2  12     1190.56     1216.49     65.69 o
  -9   2  12      670.70      710.57     57.53 o
  -8   2  12     3142.58     3139.57     67.78 o
  -7   2  12      184.23      212.33     21.29 o
  -6   2  12     3628.18     3506.69     64.42 o
  -5   2  12     3067.51     3018.89     78.75 o
  -4   2  12       29.56       42.13     30.00 o
  -3   2  12        8.98       18.31     36.92 o
  -2   2  12    13478.03    13215.84    228.18 o
  -1   2  12        5.42       25.59     38.58 o
   0   2  12     2619.32     2830.81    100.52 o
   1   2  12       59.56      124.34     48.71 o
   2   2  12     4275.43     4107.85    137.69 o
   3   2  12      754.56      841.61    101.66 o
   4   2  12     2322.49     2530.92    166.32 o
   5   2  12     3294.96     3218.45    127.84 o
   6   2  12     2936.91     2993.92    146.60 o
   7   2  12      637.96      658.30     96.74 o
   8   2  12     5038.26     4899.67    263.17 o
   9   2  12      590.41      663.11    106.80 o
  10   2  12      513.28      496.07    107.06 o
  11   2  12       75.25       59.78     86.32 o
  12   2  12      951.24      995.64    152.72 o
  13   2  12        1.39      -16.11    115.04 o
  14   2  12       71.29       41.88    109.66 o
  15   2  12        6.79      -91.77    183.74 o
 -18   3  12      385.04      421.00    160.05 o
 -17   3  12      373.53      365.34    137.69 o
 -16   3  12      879.10      895.24    152.94 o
 -15   3  12     1784.15     1442.71    125.66 o
 -14   3  12       11.03       50.58     38.60 o
 -13   3  12     1740.31     1550.90     67.45 o
 -12   3  12     3455.44     3350.57    384.94 o
 -11   3  12     1146.79     1266.27    144.47 o
 -10   3  12       76.18      100.18     69.90 o
  -9   3  12     4115.88     3838.31    159.44 o
  -8   3  12      174.64      126.38     83.74 o
  -7   3  12      109.53       99.38     38.23 o
  -6   3  12     1648.25     1727.25     66.63 o
  -5   3  12     5294.16     5011.59    185.20 o
  -4   3  12       12.20      -52.93     52.93 o
  -3   3  12     1369.18     1419.21     92.32 o
  -2   3  12      121.60       93.92     51.81 o
  -1   3  12     2172.56     2271.76     76.96 o
   0   3  12      991.01     1023.64     62.79 o
   1   3  12     3658.95     3582.48    117.15 o
   2   3  12     1641.89     1533.57     80.62 o
   3   3  12      182.99      204.72     88.69 o
   4   3  12      253.77      366.85     79.66 o
   5   3  12     2639.99     2715.73    134.36 o
   6   3  12      198.61      208.88     73.86 o
   7   3  12      174.31       70.62     74.85 o
   8   3  12     1159.82      946.94    100.41 o
   9   3  12     3497.25     3341.42    172.06 o
  10   3  12       79.76       88.68    112.38 o
  11   3  12      567.66      675.69    267.55 o
  12   3  12      175.31      263.67    150.08 o
  13   3  12      535.86      562.00    142.50 o
  14   3  12       49.54      147.66    142.19 o
 -17   4  12       98.16       92.39    168.80 o
 -16   4  12     1990.57     2111.20    215.84 o
 -15   4  12      756.94      616.05    173.55 o
 -14   4  12       39.96      114.72    160.65 o
 -13   4  12      598.22      723.49    158.90 o
 -12   4  12     1363.69     1440.09    179.01 o
 -11   4  12     1417.08     1464.73    279.48 o
 -10   4  12      715.73      717.98    100.32 o
  -9   4  12     1206.94     1592.81    126.65 o
  -8   4  12      983.84      978.90    100.86 o
  -7   4  12       73.89       23.77    117.92 o
  -6   4  12     1830.54     1780.94    180.81 o
  -5   4  12     4260.80     4058.27    152.16 o
  -4   4  12     4452.29     4595.21    121.60 o
  -3   4  12     1009.24     1042.43     45.35 o
  -2   4  12      293.85      310.70     45.82 o
  -1   4  12      268.72      285.08     53.17 o
   0   4  12       46.95       27.72     68.74 o
   1   4  12     1339.65     1365.59     88.78 o
   2   4  12     2386.61     2566.70    134.04 o
   3   4  12      458.05      331.05     75.99 o
   4   4  12     1162.76     1085.50     96.28 o
   5   4  12      988.05     1266.34    119.48 o
   6   4  12      429.38      445.14    120.56 o
   7   4  12      128.68      -55.38    151.80 o
   8   4  12      923.78      908.24    160.11 o
   9   4  12     1865.01     1824.97    179.52 o
  10   4  12       63.16      136.37    109.17 o
  11   4  12       13.81      -61.47    165.34 o
  12   4  12     1125.19     1285.46    267.06 o
  13   4  12      294.15      297.20    173.51 o
 -15   5  12      348.52      670.80    219.31 o
 -14   5  12       33.09       55.79    311.62 o
 -13   5  12      350.51       56.53    168.22 o
 -12   5  12      993.83      673.10    167.07 o
 -11   5  12      254.91      327.49    236.50 o
 -10   5  12      199.54      206.95    189.39 o
  -9   5  12      620.41      994.42    120.90 o
  -8   5  12     1154.20     1240.04    203.00 o
  -7   5  12       35.31       50.28     89.58 o
  -6   5  12     1236.13     1417.94    111.66 o
  -5   5  12     1637.12     1635.74    128.68 o
  -4   5  12      765.61     1041.88    134.93 o
  -3   5  12        9.79       -0.15     34.27 o
  -2   5  12     1579.39     1595.44     66.51 o
  -1   5  12     1401.61     1683.05     90.83 o
   0   5  12        1.76       48.13     48.08 o
   1   5  12     1240.48     1136.42     99.73 o
   2   5  12     1283.17     1511.80    114.85 o
   3   5  12      356.52      322.15     72.13 o
   4   5  12      204.34      198.86     72.00 o
   5   5  12     1049.47     1388.89    151.74 o
   6   5  12     1729.44     1967.57    164.32 o
   7   5  12      254.51      308.26     88.62 o
   8   5  12      817.58      517.59    214.10 o
   9   5  12      435.43      577.13    109.29 o
  10   5  12      105.70     -104.53    135.54 o
  11   5  12      184.70      283.68    122.89 o
 -13   6  12      583.07      670.82    196.32 o
 -12   6  12      394.07      222.64    164.51 o
 -11   6  12      413.64      195.02    344.41 o
 -10   6  12       29.48       65.10    137.72 o
  -9   6  12      602.64      750.99    171.00 o
  -8   6  12      376.67      489.89    110.28 o
  -7   6  12        8.45      -94.06    103.29 o
  -6   6  12       85.44       24.35    133.13 o
  -5   6  12     1239.23     1544.12    245.53 o
  -4   6  12      284.87      432.37    116.68 o
  -3   6  12      376.74      364.23     33.96 o
  -2   6  12     2390.39     2264.54     74.29 o
  -1   6  12     1716.82     1721.73    108.28 o
   0   6  12       40.04       -6.78     41.93 o
   1   6  12      954.96     1254.22    114.91 o
   2   6  12      310.47      385.02     62.78 o
   3   6  12      845.11      826.41     85.79 o
   4   6  12      379.58      488.40     77.48 o
   5   6  12     1418.31     1747.64    134.95 o
   6   6  12      145.27      173.60     87.15 o
   7   6  12       33.47       -2.91    105.70 o
   8   6  12      313.53      189.90     92.49 o
   9   6  12     1028.64      858.76    199.73 o
  -9   7  12      447.95      412.83    171.60 o
  -8   7  12      763.22      854.69    193.44 o
  -7   7  12        0.90      -21.17    135.15 o
  -6   7  12      735.51      572.43    121.59 o
  -5   7  12      103.43      141.28    176.21 o
  -4   7  12      487.36      510.87    182.18 o
  -3   7  12       27.40     -102.47    122.83 o
  -2   7  12     1770.23     1864.52    187.79 o
  -1   7  12      224.69      237.78    145.93 o
   0   7  12        1.20      -74.16    101.14 o
   1   7  12      108.92       89.71     54.36 o
   2   7  12     1320.41     1239.47     85.17 o
   3   7  12       18.30      -79.44     79.44 o
   4   7  12      207.38      192.00     70.84 o
   5   7  12        0.41       84.73     86.52 o
   6   7  12      502.44      409.85     85.87 o
 -19   0  13      255.10      167.19    102.94 o
 -17   0  13     3604.04     3737.08    267.90 o
 -15   0  13     1265.09     1201.35    106.58 o
 -13   0  13      325.64      422.39     74.90 o
 -11   0  13     7370.04     6773.37    519.22 o
  -9   0  13     6596.32     6842.85    207.55 o
  -7   0  13     6517.44     6460.70    173.20 o
  -5   0  13     2991.52     3018.63    101.45 o
  -3   0  13     5323.58     4889.57    192.53 o
  -1   0  13      133.73      223.34    111.17 o
   1   0  13     3066.63     2924.99    139.46 o
   3   0  13     1538.37     1603.78    299.10 o
   5   0  13     4109.42     4265.09    212.70 o
   7   0  13     1089.15     1038.46    148.18 o
   9   0  13      830.21      938.35    179.70 o
  11   0  13     1916.90     2152.92    210.24 o
  13   0  13       91.66        4.47    209.34 o
  15   0  13      205.78      211.04    207.14 o
 -19   1  13        6.11       63.43     66.95 o
 -18   1  13       91.89      104.65     99.03 o
 -17   1  13      213.46      227.59     64.50 o
 -16   1  13     2099.36     2296.99    108.12 o
 -15   1  13      120.20       27.01     51.42 o
 -14   1  13     2787.60     3059.00     89.16 o
 -13   1  13      490.85      507.30     67.86 o
 -12   1  13      423.13      479.62     63.03 o
 -11   1  13        4.90      -31.86     38.59 o
 -10   1  13     9146.22     8862.42    149.69 o
  -9   1  13      299.23      322.77     45.56 o
  -8   1  13        6.02       11.24     32.10 o
  -7   1  13      141.08      166.51     42.46 o
  -6   1  13     4835.67     4397.86     78.30 o
  -5   1  13     2272.53     2319.07     60.15 o
  -4   1  13     1569.08     1629.54     80.33 o
  -3   1  13      575.47      642.25     65.66 o
  -2   1  13     5764.90     5788.88    133.56 o
  -1   1  13      931.37     1139.79     60.66 o
   0   1  13     3790.53     3625.54    187.79 o
   1   1  13     1024.60     1212.20     80.57 o
   2   1  13     1114.00     1168.56     92.65 o
   3   1  13      153.18       94.39     63.82 o
   4   1  13     6966.66     7203.63    222.24 o
   5   1  13        0.54      -71.08     71.08 o
   6   1  13        0.12      109.79     74.15 o
   7   1  13       47.26      -25.13    100.74 o
   8   1  13     3290.14     3210.83    210.36 o
   9   1  13        2.76      -58.80     77.50 o
  10   1  13      461.29      523.13    110.57 o
  11   1  13       53.86       75.19    104.41 o
  12   1  13      710.26     1040.07    140.72 o
  13   1  13      151.94      365.97    164.03 o
  14   1  13      289.85      599.89    153.85 o
  15   1  13       41.41       75.87    139.27 o
 -19   2  13      867.06      461.33    365.63 o
 -18   2  13      145.77      345.24    153.75 o
 -17   2  13     1341.52     1453.01    106.79 o
 -16   2  13      337.87      307.46     54.93 o
 -15   2  13        1.69      -36.17     48.70 o
 -14   2  13      323.60      354.21     53.11 o
 -13   2  13     2303.35     2282.22     96.40 o
 -12   2  13      330.27      280.98     36.67 o
 -11   2  13      395.67      444.20     70.21 o
 -10   2  13     1019.86     1145.53    125.78 o
  -9   2  13     4359.57     4525.21     80.16 o
  -8   2  13      181.12      189.77     34.64 o
  -7   2  13     6620.96     6681.18    146.21 o
  -6   2  13      442.78      478.80     36.86 o
  -5   2  13      447.82      502.96     28.41 o
  -4   2  13      164.76      139.00     37.33 o
  -3   2  13     6136.55     6040.19    124.62 o
  -2   2  13      175.64      154.37     51.45 o
  -1   2  13       33.88      121.75     47.51 o
   0   2  13      504.82      483.76     53.49 o
   1   2  13     3966.37     3789.02    142.40 o
   2   2  13     1202.62     1200.63     78.54 o
   3   2  13     1379.86     1404.09    116.36 o
   4   2  13     1194.35     1322.60    114.36 o
   5   2  13     1943.80     2062.00    182.28 o
   6   2  13      333.86      358.39    112.99 o
   7   2  13     1927.77     1636.99    134.06 o
   8   2  13     1128.47     1044.88    104.23 o
   9   2  13      560.83      438.92    104.92 o
  10   2  13      171.67      194.08     99.47 o
  11   2  13      956.78     1136.96    126.99 o
  12   2  13      120.34      282.04    115.89 o
  13   2  13        6.59      -53.09    119.62 o
  14   2  13       96.66       62.41    117.06 o
 -18   3  13       22.70      183.80    232.02 o
 -17   3  13      587.99      588.70    178.52 o
 -16   3  13     1381.49     1664.08    162.10 o
 -15   3  13       16.55       51.48    120.26 o
 -14   3  13      583.32      418.99     72.04 o
 -13   3  13     1362.26     1618.16    172.63 o
 -12   3  13      466.63      293.19    192.68 o
 -11   3  13        7.72       66.92    103.07 o
 -10   3  13     2803.10     3019.01    154.40 o
  -9   3  13      625.48      650.59    102.34 o
  -8   3  13      611.72      763.21     87.19 o
  -7   3  13     3327.85     3348.87     93.71 o
  -6   3  13     2030.43     2354.18    131.38 o
  -5   3  13     1684.14     1883.41    126.10 o
  -4   3  13      527.11      592.13     46.00 o
  -3   3  13     2994.31     3010.79    143.44 o
  -2   3  13     2837.89     2818.29     92.78 o
  -1   3  13       22.91       11.11     39.09 o
   0   3  13     1874.70     1998.05     85.74 o
   1   3  13     2724.80     2737.04     89.34 o
   2   3  13       74.83       43.06     54.99 o
   3   3  13       64.70       11.80     52.32 o
   4   3  13     1524.47     1630.04    116.15 o
   5   3  13        1.43       46.13     72.89 o
   6   3  13        2.50       30.97     81.41 o
   7   3  13      518.17      368.28     97.10 o
   8   3  13     1219.24     1537.59    158.57 o
   9   3  13      159.18      274.35     90.84 o
  10   3  13      305.45      221.64    121.56 o
  11   3  13      361.23      394.10    205.72 o
  12   3  13      213.81      152.49    163.14 o
  13   3  13       11.28       69.33    205.43 o
  14   3  13      322.14      496.74    154.00 o
 -17   4  13     1136.62     1014.45    247.60 o
 -16   4  13      473.93      255.87    196.01 o
 -15   4  13      150.04      247.36    150.16 o
 -14   4  13      514.99      333.59    147.42 o
 -13   4  13      926.22     1078.13    208.63 o
 -12   4  13       90.41      135.38    152.44 o
 -11   4  13      531.84      477.75    195.05 o
 -10   4  13     2695.44     3112.00    167.78 o
  -9   4  13     1084.48     1336.06    130.82 o
  -8   4  13       67.21      127.39    120.40 o
  -7   4  13      929.41      864.44     97.16 o
  -6   4  13     3083.51     3367.44    207.26 o
  -5   4  13      784.52      831.25     53.91 o
  -4   4  13      524.09      598.08     44.19 o
  -3   4  13     3024.76     3070.94     93.40 o
  -2   4  13     3526.81     3634.05    102.32 o
  -1   4  13      127.27      116.64     48.87 o
   0   4  13     2522.05     2661.39    131.43 o
   1   4  13     2668.16     2580.65    115.62 o
   2   4  13      260.92      318.15     80.31 o
   3   4  13      859.41      907.14     84.93 o
   4   4  13     1657.32     1847.05    141.45 o
   5   4  13      544.29      519.27     83.93 o
   6   4  13       18.63       98.40     90.19 o
   7   4  13      329.25      377.50    121.85 o
   8   4  13      913.64      948.65    147.47 o
   9   4  13      157.41        2.84    160.79 o
  10   4  13      120.37      102.32    106.97 o
  11   4  13      480.24      240.93    120.78 o
  12   4  13       52.22      194.47    250.26 o
 -15   5  13       33.92     -146.58    266.27 o
 -14   5  13      101.60      179.42    230.56 o
 -13   5  13      936.73     1110.67    196.99 o
 -12   5  13      138.53       67.25    142.50 o
 -11   5  13       38.80       43.63    313.74 o
 -10   5  13      678.23      817.48    116.50 o
  -9   5  13     1741.76     1973.97    142.88 o
  -8   5  13        4.12      109.41     88.50 o
  -7   5  13     1715.73     2160.11    291.47 o
  -6   5  13     1703.49     2069.57    191.58 o
  -5   5  13      567.20      640.91    105.71 o
  -4   5  13      948.90      852.64     93.50 o
  -3   5  13     1434.01     1248.64    113.23 o
  -2   5  13      711.16      729.63     37.96 o
  -1   5  13       89.12      132.54     59.11 o
   0   5  13      763.41      949.41     89.17 o
   1   5  13     2319.28     2136.09    144.86 o
   2   5  13     1373.53     1290.35    122.33 o
   3   5  13      770.71      849.33    127.92 o
   4   5  13      918.63      982.92    154.61 o
   5   5  13     1027.72     1100.03    121.02 o
   6   5  13      151.71      119.95     87.44 o
   7   5  13     1734.45     1068.59    311.44 o
   8   5  13      175.26       66.55    116.64 o
   9   5  13      106.54       58.71    103.81 o
  10   5  13       19.01      207.07    117.84 o
  11   5  13      525.00      473.80    184.62 o
 -12   6  13      111.15      273.96    227.06 o
 -11   6  13       37.38      246.94    164.00 o
 -10   6  13     2379.74     2343.37    327.01 o
  -9   6  13        2.88       54.96    112.10 o
  -8   6  13        4.64      -70.55    105.80 o
  -7   6  13      161.66      298.75    113.27 o
  -6   6  13     1603.49     1900.49    302.40 o
  -5   6  13      127.97      199.46    134.87 o
  -4   6  13       11.73      -48.66    115.88 o
  -3   6  13      373.58      254.53    147.14 o
  -2   6  13      403.17      364.56     44.03 o
  -1   6  13      134.35      118.30     46.28 o
   0   6  13      691.01      797.32     71.71 o
   1   6  13      282.22      214.83     63.62 o
   2   6  13      416.67      364.54     76.94 o
   3   6  13      100.67       91.71     69.66 o
   4   6  13     2002.79     1983.49    118.39 o
   5   6  13       88.18       32.87     76.93 o
   6   6  13      159.58       82.78    104.49 o
   7   6  13      195.74        2.73    107.21 o
   8   6  13     1178.51     1158.05    340.58 o
  -9   7  13      621.12      783.25    264.41 o
  -8   7  13       16.47      -33.16    140.73 o
  -7   7  13      781.52      666.63    147.42 o
  -6   7  13       16.82     -231.09    231.09 o
  -5   7  13      250.59      276.33    154.61 o
  -4   7  13       30.17      194.12    183.64 o
  -3   7  13     1331.05     1427.04    268.88 o
  -2   7  13       15.40      132.66    164.51 o
  -1   7  13       26.80       60.84    121.32 o
   0   7  13      167.02      210.06    159.49 o
   1   7  13     1090.65     1410.00    249.14 o
   2   7  13       69.55       45.79     63.05 o
   3   7  13      136.14       30.78     86.69 o
   4   7  13       55.84       98.66     81.98 o
   5   7  13      459.08      254.30     95.95 o
 -18   0  14     2043.38     2221.00    139.07 o
 -16   0  14      103.22      154.58    177.24 o
 -14   0  14     8737.28     8632.81    278.42 o
 -12   0  14     5362.18     5100.26    176.96 o
 -10   0  14      112.80      156.75     84.61 o
  -8   0  14     2677.60     2556.67    124.24 o
  -6   0  14        8.45       -0.14     53.85 o
  -4   0  14     4271.41     4127.54    124.70 o
  -2   0  14        1.15      -34.49     49.12 o
   0   0  14    11602.57    12013.86    374.78 o
   2   0  14      596.37      648.96    104.70 o
   4   0  14     3495.61     3239.00    226.31 o
   6   0  14     4407.79     4278.42    277.67 o
   8   0  14      669.71      720.23    140.30 o
  10   0  14     3147.79     3103.36    237.19 o
  12   0  14      106.40      -25.51    233.21 o
  14   0  14     1309.62     1584.77    278.73 o
 -19   1  14      415.82      492.80     76.30 o
 -18   1  14      115.35      124.66     59.96 o
 -17   1  14     2147.57     1995.81     94.02 o
 -16   1  14      102.11      136.07     58.83 o
 -15   1  14     1663.77     1859.03     82.01 o
 -14   1  14      712.88      708.91     88.96 o
 -13   1  14       60.40      102.58     50.56 o
 -12   1  14      199.88      238.36     45.29 o
 -11   1  14     4224.05     4375.41     98.93 o
 -10   1  14      383.26      467.78     50.60 o
  -9   1  14       75.43       78.96     49.55 o
  -8   1  14        0.29       26.38     32.92 o
  -7   1  14     4534.34     4500.51     83.13 o
  -6   1  14      165.79      107.32     43.57 o
  -5   1  14     2656.35     2731.28     67.58 o
  -4   1  14      152.74      152.24     40.79 o
  -3   1  14     7781.38     7803.53    141.82 o
  -2   1  14     1446.41     1355.26     85.65 o
  -1   1  14     1950.11     2016.13    112.07 o
   0   1  14      154.96      140.76     58.30 o
   1   1  14       25.02       48.90     72.84 o
   2   1  14      191.80      220.86     74.32 o
   3   1  14     6566.50     6614.44    412.92 o
   4   1  14       51.09       40.81     68.48 o
   5   1  14       38.09       57.95     82.31 o
   6   1  14       45.95       43.08     82.21 o
   7   1  14     1036.66     1035.42    117.00 o
   8   1  14      606.56      444.76    110.81 o
   9   1  14      122.10      117.90     84.77 o
  10   1  14      217.96      331.86    108.36 o
  11   1  14     1224.24     1396.09    153.08 o
  12   1  14      243.58      285.10    108.58 o
  13   1  14     1034.08     1446.33    234.04 o
  14   1  14      141.12      301.44    121.78 o
 -18   2  14     1746.14     1930.69    210.03 o
 -17   2  14       69.36      115.12     55.79 o
 -16   2  14       52.23       38.99     56.63 o
 -15   2  14      356.95      258.91     44.67 o
 -14   2  14     3322.28     3470.96    143.10 o
 -13   2  14       29.03      -33.58     33.58 o
 -12   2  14      909.12      865.52     63.22 o
 -11   2  14      186.26      189.46     43.06 o
 -10   2  14     4388.94     4259.35     75.87 o
  -9   2  14        8.92        3.25     28.92 o
  -8   2  14     2333.91     2563.06     63.72 o
  -7   2  14     1193.65     1250.91    124.40 o
  -6   2  14      738.73      820.97     54.31 o
  -5   2  14       48.82       63.22     35.43 o
  -4   2  14     6873.27     6692.98    133.79 o
  -3   2  14        8.26       36.39     36.48 o
  -2   2  14       33.92       41.59     44.58 o
  -1   2  14     1206.00     1304.76     68.02 o
   0   2  14     3905.17     3719.79    110.75 o
   1   2  14      229.08      221.62     69.05 o
   2   2  14     1344.06     1412.66    176.42 o
   3   2  14     1172.61     1434.09    195.93 o
   4   2  14     2458.17     2513.84    144.07 o
   5   2  14       60.46       -5.91     71.89 o
   6   2  14      104.50      138.24     79.77 o
   7   2  14       53.14      -27.76     87.44 o
   8   2  14      366.72      416.54     92.72 o
   9   2  14      502.68      442.52    100.16 o
  10   2  14      941.97      946.72    164.20 o
  11   2  14      172.40      294.22    103.32 o
  12   2  14        8.06       10.43    126.47 o
  13   2  14      268.67      194.95    122.96 o
  14   2  14      479.93      545.06    135.86 o
 -17   3  14      958.35      814.91    209.01 o
 -16   3  14      202.22      225.11    141.29 o
 -15   3  14     1114.13     1177.53    259.53 o
 -14   3  14     1018.87     1114.38    198.41 o
 -13   3  14     1192.14     1425.43    200.38 o
 -12   3  14      567.24      396.80    224.28 o
 -11   3  14     6966.47     7194.63    278.91 o
 -10   3  14      710.15     1027.13    343.38 o
  -9   3  14       84.26       49.83     67.58 o
  -8   3  14      243.65      322.20     59.83 o
  -7   3  14     4869.11     4698.15    190.34 o
  -6   3  14      641.75      502.14     46.25 o
  -5   3  14     1073.41     1130.74     80.72 o
  -4   3  14     3705.85     3482.94    153.72 o
  -3   3  14     1382.67     1484.61     62.20 o
  -2   3  14     1938.41     2064.60     63.96 o
  -1   3  14     3759.52     3857.77    111.78 o
   0   3  14     2212.05     2279.54     89.47 o
   1   3  14      184.12      229.27     58.43 o
   2   3  14      346.62      313.30     73.67 o
   3   3  14     2196.41     2230.75    129.71 o
   4   3  14      577.30      550.40     84.96 o
   5   3  14        1.31      -17.78     65.61 o
   6   3  14      515.83      424.01     82.50 o
   7   3  14     1383.81     1630.50    164.85 o
   8   3  14       78.18      153.85     91.95 o
   9   3  14      210.59      320.98     96.33 o
  10   3  14      243.67      294.91     99.97 o
  11   3  14      385.90      342.20    147.04 o
  12   3  14       91.58      -49.99    172.09 o
  13   3  14      630.40      704.24    179.63 o
 -16   4  14        5.27       56.93    176.19 o
 -15   4  14      762.84      802.54    184.84 o
 -14   4  14      994.35     1083.65    308.44 o
 -13   4  14      589.41      770.63    209.87 o
 -12   4  14      239.25      434.28    143.37 o
 -11   4  14     1206.70     1316.11    176.46 o
 -10   4  14     1401.79     1685.25    466.19 o
  -9   4  14       25.67       83.25     92.45 o
  -8   4  14     1628.84     1678.07    118.71 o
  -7   4  14     3495.60     3419.97    260.22 o
  -6   4  14      125.26       86.81     31.28 o
  -5   4  14      203.44      163.24     33.46 o
  -4   4  14     2678.74     2648.48    178.68 o
  -3   4  14     1924.25     1903.01     69.67 o
  -2   4  14      986.05      841.46    149.89 o
  -1   4  14     5562.42     5467.92    139.94 o
   0   4  14      757.73      985.33    109.77 o
   1   4  14      193.31      163.82     67.50 o
   2   4  14      436.64      591.68    119.48 o
   3   4  14     1841.89     1834.66    105.33 o
   4   4  14      718.13      626.79    106.63 o
   5   4  14       45.10      113.62     90.41 o
   6   4  14      996.26     1145.04    158.81 o
   7   4  14      956.95      899.77    137.40 o
   8   4  14      293.24      235.30    109.95 o
   9   4  14       76.50       62.03    132.28 o
  10   4  14      283.67      166.09    116.60 o
  11   4  14      150.94       63.58    115.37 o
  12   4  14      216.76      351.92    187.96 o
 -14   5  14      737.42      780.83    193.57 o
 -13   5  14       29.00      -45.46    221.01 o
 -12   5  14       22.62      -41.80    182.92 o
 -11   5  14      387.13      635.12    163.71 o
 -10   5  14      584.97      759.70    118.00 o
  -9   5  14       34.29     -133.82    133.82 o
  -8   5  14      993.00     1098.63    121.20 o
  -7   5  14     1353.75     1604.41    129.23 o
  -6   5  14      325.29      341.29    104.06 o
  -5   5  14       53.19      229.62    125.95 o
  -4   5  14     2961.36     2603.94    184.82 o
  -3   5  14       15.88       67.97    106.62 o
  -2   5  14      543.72      659.33     89.61 o
  -1   5  14      496.48      597.41     76.55 o
   0   5  14     2808.92     2635.18    194.76 o
   1   5  14      722.00      703.75     75.63 o
   2   5  14      418.55      512.00     80.17 o
   3   5  14      597.91      770.15    173.36 o
   4   5  14     1620.43     1493.09    170.08 o
   5   5  14      345.92      255.25     90.37 o
   6   5  14     1143.63     1113.88    140.32 o
   7   5  14      541.85      570.14    114.24 o
   8   5  14       12.00     -133.00    133.00 o
   9   5  14      197.66      188.43    116.56 o
  10   5  14      140.03      151.28    121.05 o
 -12   6  14       76.73      139.76    163.45 o
 -11   6  14      713.81      545.58    402.76 o
 -10   6  14      492.21      593.05    178.63 o
  -9   6  14      361.19      466.71    155.99 o
  -8   6  14      309.04      422.07    242.13 o
  -7   6  14     1840.02     1838.42    292.47 o
  -6   6  14       18.74     -119.06    136.39 o
  -5   6  14      339.95      367.46    123.59 o
  -4   6  14       55.42      108.26    106.59 o
  -3   6  14     1080.02     1062.63    165.91 o
  -2   6  14       89.77       74.77     70.89 o
  -1   6  14     1395.88     1473.08     67.49 o
   0   6  14      292.40      255.99     67.14 o
   1   6  14      386.57      286.73     71.80 o
   2   6  14      227.14      134.51     67.84 o
   3   6  14     1459.72     1399.93    162.21 o
   4   6  14       79.41       69.63     84.92 o
   5   6  14       16.85       33.88     79.07 o
   6   6  14      189.62      101.74     88.84 o
   7   6  14      610.47      531.26    241.45 o
   8   6  14        0.01      187.45    117.93 o
  -8   7  14      710.70      563.44    159.89 o
  -7   7  14      202.12      397.46    173.92 o
  -6   7  14      409.19      229.10    164.07 o
  -5   7  14        1.55      -37.45    148.01 o
  -4   7  14      865.52      676.91    177.78 o
  -3   7  14       10.75      -76.49    114.85 o
  -2   7  14        2.11      130.04    128.01 o
  -1   7  14      118.67      418.68    132.60 o
   0   7  14     1560.72     1275.46    205.99 o
   1   7  14        0.26      124.36    115.37 o
   2   7  14      113.60      132.15     99.24 o
   3   7  14        7.77      169.52     78.39 o
   4   7  14      502.75      324.27    213.27 o
 -19   0  15     2076.20     2226.80    174.59 o
 -17   0  15       44.81       66.56     84.00 o
 -15   0  15     4345.66     4178.16    166.34 o
 -13   0  15       20.56       38.28    185.47 o
 -11   0  15     3721.49     3989.88    140.43 o
  -9   0  15     1413.65     1516.05     92.46 o
  -7   0  15       22.50      -56.60     56.60 o
  -5   0  15     6881.46     6660.99    173.83 o
  -3   0  15       39.92       86.70     60.06 o
  -1   0  15     7120.47     7187.49    224.46 o
   1   0  15     5457.89     5559.61    215.77 o
   3   0  15     2020.52     2191.75    453.06 o
   5   0  15     1288.46     1652.81    188.98 o
   7   0  15     1192.53     1442.01    493.38 o
   9   0  15     2483.45     2204.06    293.80 o
  11   0  15       59.03       47.26    131.39 o
  13   0  15     1063.36     1670.10    536.45 o
 -18   1  15      799.77      781.72    135.55 o
 -17   1  15      252.53      204.19     62.72 o
 -16   1  15     2062.52     2243.78     94.03 o
 -15   1  15      169.01      159.24     57.97 o
 -14   1  15      549.74      518.62     70.92 o
 -13   1  15     1384.94     1452.86     74.31 o
 -12   1  15     5538.98     5551.78    120.68 o
 -11   1  15        2.06      -12.49     47.29 o
 -10   1  15      508.83      477.85     53.33 o
  -9   1  15     1032.29     1059.79     59.26 o
  -8   1  15     7201.97     6995.96    116.45 o
  -7   1  15       51.70       21.69     41.45 o
  -6   1  15     1394.78     1394.18     95.06 o
  -5   1  15       55.49       77.53     37.06 o
  -4   1  15     1007.81     1062.92     84.38 o
  -3   1  15      493.87      515.73     49.56 o
  -2   1  15     4391.74     4592.02    155.88 o
  -1   1  15      815.00      937.72     75.42 o
   0   1  15     1845.36     2261.26    134.56 o
   1   1  15      596.66      719.29     80.83 o
   2   1  15     6764.12     7371.67    201.60 o
   3   1  15       16.15      -13.70     69.20 o
   4   1  15       14.93       78.81     75.81 o
   5   1  15       47.20       63.69     76.54 o
   6   1  15     4650.84     4889.11    239.39 o
   7   1  15     1036.55     1290.75    235.21 o
   8   1  15     2494.97     2470.71    155.27 o
   9   1  15      284.77      354.80    134.34 o
  10   1  15      777.66     1004.05    146.50 o
  11   1  15      251.52      213.86    115.05 o
  12   1  15     1221.40     1244.05    144.54 o
  13   1  15        0.19     -110.73    110.73 o
  14   1  15       50.79       16.23    107.87 o
 -18   2  15      133.82      458.44    200.05 o
 -17   2  15      118.27        6.93     93.69 o
 -16   2  15      367.96      389.91     64.82 o
 -15   2  15     2062.14     2066.05     75.37 o
 -14   2  15       77.09      119.87     46.31 o
 -13   2  15      488.40      468.16     49.60 o
 -12   2  15      656.34      724.44    113.13 o
 -11   2  15     3146.94     2862.79    104.91 o
 -10   2  15        0.18       29.44     36.94 o
  -9   2  15     2068.88     2235.54     93.63 o
  -8   2  15     1885.89     1836.47     89.98 o
  -7   2  15      988.04      988.12     36.16 o
  -6   2  15      249.10      242.55     48.56 o
  -5   2  15     6238.46     6009.66    106.14 o
  -4   2  15      875.93      973.68    116.16 o
  -3   2  15      292.85      333.73     80.85 o
  -2   2  15       95.88       15.99     44.21 o
  -1   2  15     7758.77     7423.29    144.67 o
   0   2  15     1215.49     1417.61    121.71 o
   1   2  15     2027.54     2069.02    140.82 o
   2   2  15     1395.22     1432.80    130.85 o
   3   2  15     2799.63     2808.81    191.55 o
   4   2  15       69.26       90.33     91.12 o
   5   2  15     1721.91     1760.39    181.34 o
   6   2  15      876.75     1141.63    117.89 o
   7   2  15        4.35      100.10    111.64 o
   8   2  15     1236.66      962.05    113.52 o
   9   2  15     3781.65     3737.58    183.42 o
  10   2  15       86.62      328.35    204.23 o
  11   2  15        3.28       56.16    141.38 o
  12   2  15       39.39      177.95    116.24 o
  13   2  15      509.71      639.52    167.17 o
 -17   3  15       75.82      115.63    173.26 o
 -16   3  15      670.04     1129.57    178.28 o
 -15   3  15      517.92      872.24    355.12 o
 -14   3  15      726.61      363.55    168.38 o
 -13   3  15       29.53      -95.08    139.33 o
 -12   3  15     3100.95     2762.29    173.57 o
 -11   3  15     2162.16     2025.29    241.79 o
 -10   3  15      244.46      275.55     99.15 o
  -9   3  15      489.09      343.86     44.05 o
  -8   3  15     2676.95     2605.01    134.09 o
  -7   3  15      747.90      767.22     69.32 o
  -6   3  15      957.96     1167.74     97.79 o
  -5   3  15     1147.31     1081.05     31.97 o
  -4   3  15     1344.70     1253.44     55.37 o
  -3   3  15     1154.69     1170.58     96.56 o
  -2   3  15     4290.63     4146.41    117.22 o
  -1   3  15     1815.20     1856.03     98.57 o
   0   3  15       17.74       13.55     72.34 o
   1   3  15        4.10       -3.86     45.77 o
   2   3  15     2810.30     2785.43    116.81 o
   3   3  15      359.60      196.02     74.97 o
   4   3  15       30.57      110.09     69.62 o
   5   3  15     1218.03     1151.76    103.22 o
   6   3  15     1440.35     1459.03    111.22 o
   7   3  15       33.44       55.97     84.56 o
   8   3  15       82.02       57.38    136.21 o
   9   3  15      378.89      377.56    110.67 o
  10   3  15      623.62      436.58    117.89 o
  11   3  15       21.96       25.48    113.69 o
  12   3  15      219.17      295.44    154.75 o
 -16   4  15      326.82      277.25    192.91 o
 -15   4  15     1567.59     1785.34    365.31 o
 -14   4  15      697.89      692.42    249.55 o
 -13   4  15      376.46      243.43    173.42 o
 -12   4  15      950.15      918.63    228.76 o
 -11   4  15      710.41     1260.98    229.98 o
 -10   4  15      119.29       39.26    173.80 o
  -9   4  15     1538.89     1491.35    138.52 o
  -8   4  15     1256.75     1162.09    219.63 o
  -7   4  15       96.19      120.31     50.61 o
  -6   4  15       65.10        1.28     42.52 o
  -5   4  15     4867.89     4606.61    211.43 o
  -4   4  15      572.41      629.94     85.49 o
  -3   4  15      140.92      135.72     36.39 o
  -2   4  15     1159.06     1188.17     90.44 o
  -1   4  15      412.67      369.08     82.14 o
   0   4  15        7.63      -22.40     67.20 o
   1   4  15       86.73      168.39     87.99 o
   2   4  15      482.21      434.93     80.52 o
   3   4  15      246.49      317.46     90.01 o
   4   4  15       83.95       90.22     83.95 o
   5   4  15      921.20      890.92    192.47 o
   6   4  15      524.74      617.07    136.73 o
   7   4  15      184.63      173.08    103.78 o
   8   4  15      217.63      243.82    111.03 o
   9   4  15      949.35     1087.03    233.01 o
  10   4  15      457.88      173.24    135.50 o
  11   4  15       16.62       25.66    114.89 o
 -14   5  15       21.40      -29.77    172.64 o
 -13   5  15       39.14      -81.91    206.47 o
 -12   5  15      638.06      779.30    245.63 o
 -10   5  15        2.93      -60.99     92.99 o
  -9   5  15      969.97     1303.26    209.26 o
  -8   5  15      389.25      762.18    231.94 o
  -7   5  15      739.84      733.89    142.97 o
  -6   5  15      183.73      256.41    110.98 o
  -5   5  15     1212.85     1240.83    205.64 o
  -4   5  15      353.26      355.75     39.33 o
  -3   5  15       35.54       14.48    164.82 o
  -2   5  15      279.45      331.05     51.52 o
  -1   5  15     2563.71     2471.99    154.74 o
   0   5  15      140.12      188.52     73.27 o
   1   5  15      496.87      702.67    102.60 o
   2   5  15     1170.61     1377.58    228.43 o
   3   5  15      367.20      415.27     91.37 o
   4   5  15       21.08      -42.93     94.58 o
   5   5  15      237.18      270.61    109.29 o
   6   5  15      696.41      541.45    118.47 o
   7   5  15      264.89      243.46    147.29 o
   8   5  15      415.19      281.16    150.79 o
   9   5  15      514.60      354.73    131.11 o
 -11   6  15       67.22     -181.12    181.12 o
 -10   6  15       69.68      -36.54    120.28 o
  -9   6  15      539.48      764.57    265.26 o
  -8   6  15     1701.11     1959.21    161.13 o
  -7   6  15       21.21      -32.47    188.86 o
  -6   6  15      588.83      538.78    168.81 o
  -5   6  15      105.71       73.75    169.10 o
  -4   6  15      583.52      519.77    148.69 o
  -3   6  15       18.07       61.48    122.54 o
  -2   6  15     1391.14     1348.65    108.55 o
  -1   6  15     1445.90     1232.14    161.36 o
   0   6  15      194.80      118.08     49.68 o
   1   6  15      154.92      141.61     65.08 o
   2   6  15     1347.35     1186.13    143.42 o
   3   6  15       53.92       35.44     94.43 o
   4   6  15       34.55       56.90     78.62 o
   5   6  15      309.67      365.06     91.21 o
   6   6  15      898.99      998.52    140.35 o
   7   6  15       15.56      143.98    122.05 o
  -7   7  15      454.94      499.72    199.81 o
  -6   7  15      156.74      208.60    222.18 o
  -5   7  15      987.17     1499.30    213.81 o
  -4   7  15      282.67      309.65    178.37 o
  -3   7  15       98.66      -90.97    143.96 o
  -2   7  15      659.87      636.30    150.50 o
  -1   7  15     1536.11     1129.40    194.26 o
   0   7  15        0.04     -120.99    121.93 o
   1   7  15      498.13      492.66    207.34 o
   2   7  15      246.96      441.84    130.69 o
 -18   0  16       18.18      -59.33     87.18 o
 -16   0  16     2872.67     3090.53    259.44 o
 -14   0  16     1010.96     1074.71    114.28 o
 -12   0  16     4734.89     4765.06    191.87 o
 -10   0  16     9274.35     9483.43    212.26 o
  -8   0  16      292.23      423.97     71.06 o
  -6   0  16    13042.38    12832.14    291.33 o
  -4   0  16       24.50       55.41     54.07 o
  -2   0  16     5598.14     5343.84    155.66 o
   0   0  16       42.16       67.02     95.70 o
   2   0  16     2107.83     2515.82    279.47 o
   4   0  16     1134.61     1359.34    146.51 o
   6   0  16     1031.12     1019.48    239.74 o
   8   0  16     1127.24     1547.15    179.20 o
  10   0  16        0.43      230.28    173.13 o
  12   0  16     1245.01     1293.08    248.10 o
 -18   1  16       11.73      -19.63     59.59 o
 -17   1  16      721.61      866.60    114.24 o
 -16   1  16       95.07      128.15     64.12 o
 -15   1  16      613.26      714.56     60.88 o
 -14   1  16       22.61       73.80     53.51 o
 -13   1  16     3437.71     3259.06    162.45 o
 -12   1  16       20.88       26.30     52.23 o
 -11   1  16       19.52       72.45     74.01 o
 -10   1  16      155.86      111.16     50.87 o
  -9   1  16     6144.79     6229.38    109.29 o
  -8   1  16     1085.68     1201.38    104.80 o
  -7   1  16     2398.95     2573.32    123.73 o
  -6   1  16        0.61       52.70     34.60 o
  -5   1  16     4593.09     4610.56    124.95 o
  -4   1  16       38.54       32.79     40.03 o
  -3   1  16     2446.60     2416.22     76.70 o
  -2   1  16      314.10      363.74     51.56 o
  -1   1  16      825.84      969.10     65.40 o
   0   1  16      300.75      312.49     70.91 o
   1   1  16     1036.40      853.38    107.29 o
   2   1  16      474.05      749.67    126.82 o
   3   1  16       48.00       79.74     83.66 o
   4   1  16        1.06      146.97     77.62 o
   5   1  16     3892.03     3834.78    183.53 o
   6   1  16       68.02       11.05     71.73 o
   7   1  16      809.79     1020.58    118.09 o
   8   1  16      706.71      892.46    123.33 o
   9   1  16     1418.11     1663.10    153.09 o
  10   1  16       58.10      161.80    117.58 o
  11   1  16      750.70      981.49    166.03 o
  12   1  16        2.04       46.56    186.95 o
  13   1  16      148.96      211.70    145.86 o
 -18   2  16       43.02      151.01    107.34 o
 -17   2  16      511.53      464.11    134.45 o
 -16   2  16     1204.61     1483.16    779.21 o
 -15   2  16        7.70      -17.10     56.54 o
 -14   2  16      228.29       95.67     43.93 o
 -13   2  16      202.68      190.32     43.87 o
 -12   2  16     1289.12     1285.71     88.75 o
 -11   2  16       15.85       11.36     39.31 o
 -10   2  16     1171.98     1162.50     54.43 o
  -9   2  16      595.51      679.09     80.40 o
  -8   2  16     1420.13     1469.31     96.17 o
  -7   2  16      294.07      249.13     29.12 o
  -6   2  16     3553.27     3593.86    102.58 o
  -5   2  16      660.70      662.25     49.90 o
  -4   2  16       78.19       66.84     39.10 o
  -3   2  16      597.61      714.54     99.10 o
  -2   2  16     3524.32     3565.22    105.68 o
  -1   2  16      122.43      118.95     52.95 o
   0   2  16       20.39       38.51     77.58 o
   1   2  16        2.98       52.05     59.55 o
   2   2  16     4171.86     4098.83    156.22 o
   3   2  16        4.83       32.90     69.10 o
   4   2  16     4073.10     4125.98    152.56 o
   5   2  16      181.16      125.77    120.51 o
   6   2  16      191.06      269.42     82.02 o
   7   2  16      122.14      109.61     82.43 o
   8   2  16     3380.15     3504.12    201.56 o
   9   2  16        1.23     -100.16    100.16 o
  10   2  16      290.98      475.72    153.13 o
  11   2  16        1.42     -103.31    103.31 o
  12   2  16      677.63      651.70    132.17 o
  13   2  16       76.55        3.22    134.87 o
 -17   3  16      569.69      945.98    373.02 o
 -16   3  16      579.69      522.08    215.71 o
 -15   3  16      339.79       64.08    146.32 o
 -14   3  16      275.92      643.00    147.65 o
 -13   3  16     1381.57     1558.43    246.37 o
 -12   3  16     1676.56     1744.38    148.11 o
 -11   3  16       15.87       10.74     97.12 o
 -10   3  16      803.57      731.05    105.05 o
  -9   3  16     1309.02     1502.98     87.20 o
  -8   3  16      197.37      189.63     59.59 o
  -7   3  16      187.55      191.09     50.27 o
  -6   3  16     3211.22     3217.22    129.07 o
  -5   3  16     6178.53     5887.75    179.49 o
  -4   3  16     1280.64     1147.51     60.97 o
  -3   3  16     3155.24     2885.67     80.73 o
  -2   3  16     1696.86     1767.53     64.60 o
  -1   3  16     4201.69     3997.20    120.92 o
   0   3  16      606.00      542.93     89.43 o
   1   3  16     5229.76     5139.25    197.53 o
   2   3  16     1001.17     1023.49     99.10 o
   3   3  16      295.39      287.09     71.48 o
   4   3  16      652.34      737.48     99.03 o
   5   3  16     1083.94     1080.53    120.89 o
   6   3  16        0.41       69.53     80.44 o
   7   3  16      920.64     1086.13    112.46 o
   8   3  16        2.35      -64.55    105.78 o
   9   3  16      390.04      290.28    109.56 o
  10   3  16      137.39       71.95     97.22 o
  11   3  16     1093.99     1387.75    202.41 o
  12   3  16      146.68      199.41    139.67 o
 -15   4  16      220.68      218.69    221.65 o
 -14   4  16      110.42       30.98    182.71 o
 -13   4  16      879.61     1358.85    502.18 o
 -12   4  16     1185.47     1566.21    179.71 o
 -11   4  16        7.83       47.92    265.04 o
 -10   4  16      729.98      942.89    216.79 o
  -9   4  16     1387.34     1231.21    248.70 o
  -8   4  16      141.08      252.83    130.57 o
  -7   4  16      737.85      627.31     62.36 o
  -6   4  16     2017.89     1910.86    191.31 o
  -5   4  16     3142.33     3133.51    286.29 o
  -4   4  16      431.39      432.49     87.73 o
  -3   4  16     1348.45     1054.86    143.43 o
  -2   4  16     1997.88     2026.82     82.47 o
  -1   4  16      575.01      592.77     99.47 o
   0   4  16      226.86      279.54     84.28 o
   1   4  16     1152.68     1252.87    127.57 o
   2   4  16     1328.57     1291.70     99.73 o
   3   4  16      459.16      437.51     89.50 o
   4   4  16     1528.15     1482.53    127.39 o
   5   4  16      908.01     1256.81    277.23 o
   6   4  16       43.58      -59.91     98.58 o
   7   4  16       70.85       45.35    136.34 o
   8   4  16      491.62      155.99    146.30 o
   9   4  16      212.63      280.39    170.54 o
  10   4  16       25.25       32.91    128.67 o
 -14   5  16       45.85      -45.84    213.90 o
 -13   5  16      451.76      530.02    181.15 o
 -11   5  16        4.59      167.61    131.28 o
 -10   5  16      573.84      485.10    225.36 o
  -9   5  16      492.61      589.09    131.07 o
  -8   5  16      100.33       -0.81    152.32 o
  -7   5  16      142.57      -56.45    185.04 o
  -6   5  16     1660.75     1880.74    201.56 o
  -5   5  16      227.39      280.87    117.83 o
  -4   5  16        0.03       50.91     96.45 o
  -3   5  16      884.06      878.66    152.98 o
  -2   5  16      875.44      795.71    116.21 o
  -1   5  16       56.23        3.71     46.92 o
   0   5  16      228.44      242.05     74.32 o
   1   5  16      563.25      617.69    125.66 o
   2   5  16      698.96      709.09     97.71 o
   3   5  16       39.37      -61.36     96.95 o
   4   5  16      726.59      589.85    115.47 o
   5   5  16      228.69      228.84    103.59 o
   6   5  16        0.73        6.54     95.69 o
   7   5  16      118.14      227.34    114.85 o
   8   5  16     1042.96      699.59    181.02 o
   9   5  16      135.67      -48.68    140.18 o
 -11   6  16      131.93      114.80    215.60 o
 -10   6  16      482.45      607.48    319.47 o
  -9   6  16     1952.13     3039.09    405.73 o
  -8   6  16        1.54     -164.14    251.57 o
  -7   6  16      686.35      617.13    172.21 o
  -6   6  16       67.78      125.41    201.81 o
  -5   6  16      820.39      896.16    151.55 o
  -4   6  16        6.31       48.16    125.33 o
  -3   6  16      703.60      549.85    138.15 o
  -2   6  16      613.93      713.19    143.28 o
  -1   6  16       73.13       66.17    109.94 o
   0   6  16      409.23      362.88    128.43 o
   1   6  16      645.37      434.30    104.31 o
   2   6  16        0.44      270.46     86.02 o
   3   6  16        1.95        8.76     68.50 o
   4   6  16       48.03      145.60    124.14 o
   5   6  16      562.76      400.79    127.78 o
   6   6  16       25.75      176.07    114.50 o
  -5   7  16       23.04     -165.42    165.42 o
  -4   7  16        2.26       20.09    120.14 o
  -3   7  16       48.75        7.64    118.53 o
  -2   7  16     1536.77     1678.48    313.09 o
  -1   7  16       64.39       27.55    152.35 o
   0   7  16      254.63      281.07    137.49 o
 -17   0  17     2047.58     1693.57    132.85 o
 -15   0  17      155.29      130.01     78.51 o
 -13   0  17     2848.78     2531.95    166.79 o
 -11   0  17     1789.63     1920.84    121.30 o
  -9   0  17       13.34       49.40    125.90 o
  -7   0  17     2118.22     2163.66    223.53 o
  -5   0  17      573.64      839.32    103.10 o
  -3   0  17     7058.22     6853.03    202.15 o
  -1   0  17     2167.20     2324.77    143.16 o
   1   0  17      689.81      537.46    180.13 o
   3   0  17     2523.12     2773.85    184.83 o
   5   0  17      688.52      675.18    273.11 o
   7   0  17     1908.78     2102.04    540.80 o
   9   0  17        4.88       -8.44    345.04 o
  11   0  17     1404.98     1417.43    215.11 o
  13   0  17      311.69      213.64    178.08 o
 -18   1  17     1087.99     1253.96    175.90 o
 -17   1  17      176.18      191.48     58.56 o
 -16   1  17     1393.62     1529.78    116.44 o
 -15   1  17       33.18       14.55     51.63 o
 -14   1  17     1244.20     1383.03    114.45 o
 -13   1  17        0.48       21.09     47.90 o
 -12   1  17      307.56      198.60     51.97 o
 -11   1  17      526.36      686.26     91.96 o
 -10   1  17     2406.91     2672.61    123.88 o
  -9   1  17       16.85      -39.19     39.19 o
  -8   1  17      880.25      886.84     71.60 o
  -7   1  17      752.47      850.56     80.59 o
  -6   1  17     1676.21     1709.01     94.82 o
  -5   1  17      116.52      110.18     49.30 o
  -4   1  17     2332.07     2097.68     68.97 o
  -3   1  17      189.60      156.15     56.43 o
  -2   1  17     1820.20     1842.07    123.24 o
  -1   1  17      265.39      387.72     78.11 o
   0   1  17     5639.49     5542.76    167.98 o
   1   1  17       18.28       81.76     69.79 o
   2   1  17       27.58       34.23    114.58 o
   3   1  17      134.35       23.05     77.91 o
   4   1  17     4396.13     4277.26    171.84 o
   5   1  17      116.12      219.78     85.28 o
   6   1  17     1135.36     1166.25    113.06 o
   7   1  17      103.56      -25.54     86.09 o
   8   1  17     1265.24     1238.89    211.33 o
   9   1  17      255.25      311.26    115.68 o
  10   1  17      862.66      883.28    129.12 o
  11   1  17       21.61      -84.18    124.57 o
  12   1  17       84.77      255.69    125.52 o
 -17   2  17     2367.71     2776.99    193.05 o
 -16   2  17        0.35     -114.15    202.76 o
 -15   2  17      569.86      546.84    166.25 o
 -14   2  17      429.73      485.11     62.94 o
 -13   2  17      391.18      477.08    113.94 o
 -12   2  17       66.81       80.59     45.53 o
 -11   2  17      594.54      647.98     54.33 o
 -10   2  17      364.61      467.18     46.36 o
  -9   2  17     1420.50     1308.02     69.75 o
  -8   2  17       35.95       43.99     33.35 o
  -7   2  17     2457.41     2527.46     83.80 o
  -6   2  17     1130.53     1113.47     76.92 o
  -5   2  17        0.13      -36.16     36.16 o
  -4   2  17      692.07      678.21     61.43 o
  -3   2  17     3223.91     3302.69     91.87 o
  -2   2  17      109.07      100.13     60.44 o
  -1   2  17     1937.40     1896.09     83.92 o
   0   2  17     1346.76     1490.45     92.52 o
   1   2  17     3045.08     3119.12    158.23 o
   2   2  17       48.63      -28.10     85.88 o
   3   2  17     2815.83     2715.28    189.78 o
   4   2  17      154.92      235.01     79.33 o
   5   2  17      530.58      515.65    109.97 o
   6   2  17       17.39        4.44     92.00 o
   7   2  17     1326.47     1244.53    153.18 o
   8   2  17      320.91      395.80    166.17 o
   9   2  17       70.01       16.36     97.22 o
  10   2  17       22.47       52.13    107.61 o
  11   2  17      565.21      618.12    128.29 o
  12   2  17       19.27       -8.92    103.85 o
 -16   3  17      417.79      629.28    285.31 o
 -15   3  17       88.87      183.71    160.47 o
 -14   3  17      881.16     1059.52    320.53 o
 -13   3  17      407.49      679.00    139.68 o
 -12   3  17        0.15      216.37    124.96 o
 -11   3  17      285.76      382.20     92.12 o
 -10   3  17     2972.54     3181.44    195.68 o
  -9   3  17      194.32      223.18     93.50 o
  -8   3  17      613.99      827.34    198.40 o
  -7   3  17     1917.62     1950.78    104.35 o
  -6   3  17     1185.99     1143.40     86.56 o
  -5   3  17      787.39      758.77     89.16 o
  -4   3  17      180.44      159.93     49.94 o
  -3   3  17     1122.34     1200.84     94.22 o
  -2   3  17      461.84      468.99     93.52 o
  -1   3  17     3439.30     3483.19    119.31 o
   0   3  17     1419.60     1714.07    128.99 o
   1   3  17      305.56      317.06     59.32 o
   2   3  17      699.76      708.12     94.56 o
   3   3  17     1019.14     1008.36     82.44 o
   4   3  17     1268.33     1358.84    149.88 o
   5   3  17       12.52       39.74     84.60 o
   6   3  17      226.83      312.52    102.22 o
   7   3  17      125.19      228.74    106.34 o
   8   3  17      472.49      562.32    126.73 o
   9   3  17       51.39      -28.92    115.57 o
  10   3  17      421.08      336.80    134.94 o
  11   3  17       91.18      150.83    135.32 o
 -15   4  17       88.96       93.81    253.69 o
 -14   4  17     1139.96     1111.40    246.05 o
 -12   4  17       36.79      241.54    347.27 o
 -11   4  17      919.73     1153.93    200.31 o
 -10   4  17      699.21      699.34    145.27 o
  -9   4  17      125.68      182.60     92.31 o
  -8   4  17     1807.05     1507.45    130.61 o
  -7   4  17     1269.44     1378.06    116.36 o
  -6   4  17      657.99      765.58    102.09 o
  -5   4  17      208.92      140.23     69.14 o
  -4   4  17      128.31      241.60     86.11 o
  -3   4  17     1212.38     1245.67     95.32 o
  -2   4  17      270.98      256.61     54.19 o
  -1   4  17      932.60     1130.93    106.77 o
   0   4  17     2777.27     2870.17    178.78 o
   1   4  17      623.52      737.17    105.03 o
   2   4  17      310.91      314.76     96.82 o
   3   4  17      988.57     1036.33    188.03 o
   4   4  17      620.19      453.91    115.19 o
   5   4  17       38.21       51.23     85.98 o
   6   4  17       92.01      -29.66     81.44 o
   7   4  17      381.88      427.97    146.06 o
   8   4  17      294.62      389.75    131.54 o
   9   4  17        1.93      195.05    128.01 o
  10   4  17      135.74      142.65    146.72 o
 -13   5  17      386.65     -157.88    226.42 o
 -12   5  17        0.04      -19.22    300.80 o
 -11   5  17      656.09      693.06    188.49 o
 -10   5  17      625.75      489.56    226.63 o
  -9   5  17      238.15      196.77    119.32 o
  -8   5  17      265.13      383.99    153.88 o
  -7   5  17     1457.19     1618.29    220.06 o
  -6   5  17      893.22     1077.20    166.58 o
  -5   5  17      197.44      160.98     50.61 o
  -4   5  17      968.12      792.90    189.26 o
  -3   5  17     1621.45     1535.80    225.25 o
  -2   5  17      318.68      242.51     61.12 o
  -1   5  17      484.88      549.96     63.45 o
   0   5  17      344.53      367.17     70.06 o
   1   5  17      348.38      152.25     98.50 o
   2   5  17        4.11      171.74     81.79 o
   3   5  17      656.77     1073.94    362.15 o
   4   5  17      737.35      759.22    108.81 o
   5   5  17       28.27      116.24    114.21 o
   6   5  17      187.24      159.96    154.02 o
   7   5  17      575.23      459.65    158.85 o
   8   5  17      157.44      201.48    170.12 o
 -10   6  17     1691.17     1636.65    172.00 o
  -9   6  17      138.29      359.26    260.59 o
  -8   6  17      297.39      145.66    158.25 o
  -7   6  17       68.59       23.20    134.98 o
  -6   6  17      382.89      371.17    154.48 o
  -5   6  17        5.43     -116.83    121.83 o
  -4   6  17      609.79      498.54    166.74 o
  -3   6  17       32.53       75.85    128.94 o
  -2   6  17       75.79      -63.26    200.46 o
  -1   6  17        0.41      165.75    156.96 o
   0   6  17      406.49      282.68    164.27 o
   1   6  17       34.11     -135.69    191.65 o
   2   6  17        0.61      177.91    135.30 o
   3   6  17       43.50       -1.67     71.97 o
   4   6  17      504.83      366.12    107.32 o
   5   6  17        1.78      -77.30    162.11 o
 -16   0  18       68.15      231.59     88.79 o
 -14   0  18     3947.36     3951.61    183.40 o
 -12   0  18     4770.48     4690.23    273.85 o
 -10   0  18     3077.42     3333.54    208.07 o
  -8   0  18     1608.59     1651.96    196.73 o
  -6   0  18     1111.19     1139.60     82.85 o
  -4   0  18     6509.90     6197.99    232.16 o
  -2   0  18     1782.39     1797.60    139.00 o
   0   0  18      511.39      263.57    242.87 o
   2   0  18     7089.33     7008.66    283.47 o
   4   0  18       57.51       40.44    156.08 o
   6   0  18     1495.68     1669.03    180.69 o
   8   0  18      419.87      423.49    150.73 o
  10   0  18     1037.78      938.77    192.16 o
  12   0  18      491.61      590.32    195.57 o
 -17   1  18       95.46      135.37     94.44 o
 -16   1  18      157.38      190.31     55.69 o
 -15   1  18     2544.70     2727.60    115.71 o
 -14   1  18      798.14      734.55     96.96 o
 -13   1  18      750.46      679.56     93.23 o
 -12   1  18      512.00      491.42     64.58 o
 -11   1  18     2668.15     3017.54    101.08 o
 -10   1  18        2.80       18.59     55.54 o
  -9   1  18      110.39       91.79     47.58 o
  -8   1  18      798.14      898.97     77.44 o
  -7   1  18     4733.65     4730.93    111.03 o
  -6   1  18      823.92      909.78     95.70 o
  -5   1  18     3171.50     3164.35    117.31 o
  -4   1  18      150.91      145.61     43.01 o
  -3   1  18      525.35      688.04     73.55 o
  -2   1  18        4.42       32.69     61.26 o
  -1   1  18     4959.24     4805.34    154.51 o
   0   1  18      120.57      219.24    112.01 o
   1   1  18      337.08      703.27    173.86 o
   2   1  18       68.22      120.78     67.99 o
   3   1  18     2702.11     2535.78    134.84 o
   4   1  18        7.91       12.29     68.32 o
   5   1  18      911.86      925.01    114.24 o
   6   1  18        1.88      -44.92     87.18 o
   7   1  18       57.14       63.70     83.92 o
   8   1  18      874.99     1041.25    189.03 o
   9   1  18      585.56      558.97    163.73 o
  10   1  18      141.12      289.70    130.65 o
  11   1  18        4.09       71.55    116.21 o
  12   1  18       70.68      360.32    130.71 o
 -17   2  18      340.18      210.53    124.75 o
 -16   2  18     1291.56     1301.31    208.37 o
 -15   2  18      354.76      697.61    171.14 o
 -14   2  18      162.62      192.21    239.26 o
 -13   2  18       72.35       82.24     44.09 o
 -12   2  18     3346.01     3120.35     78.76 o
 -11   2  18      367.04      378.64     64.64 o
 -10   2  18      761.31      703.31     53.30 o
  -9   2  18      309.73      246.99     73.74 o
  -8   2  18     3122.69     2950.16     63.08 o
  -7   2  18      882.21      873.18     67.59 o
  -6   2  18       71.16      110.31     38.82 o
  -5   2  18     1171.34     1133.66     51.99 o
  -4   2  18     2568.41     2691.66     85.57 o
  -3   2  18        4.62       24.56     40.21 o
  -2   2  18      367.64      410.73    105.03 o
  -1   2  18      155.35       93.09     60.96 o
   0   2  18     2636.75     2852.68    147.99 o
   1   2  18       12.16      -36.26     59.31 o
   2   2  18     1804.62     1822.65    128.30 o
   3   2  18       26.45      106.89     69.75 o
   4   2  18      592.63      604.64     97.24 o
   5   2  18       72.50      278.30    110.36 o
   6   2  18     1355.75     1362.92    129.37 o
   7   2  18      173.37      274.96     95.06 o
   8   2  18      124.58      209.62    121.31 o
   9   2  18       16.65     -100.85    100.85 o
  10   2  18      533.57      685.42    156.08 o
  11   2  18       99.86      -30.86    122.95 o
 -16   3  18       15.34      326.44    153.03 o
 -15   3  18      979.58     1210.93    221.01 o
 -14   3  18      529.58      818.10    457.94 o
 -13   3  18        1.65     -109.90    109.90 o
 -12   3  18      630.50      761.24    159.97 o
 -11   3  18     3495.87     3929.86    301.01 o
 -10   3  18      233.66      105.65     65.32 o
  -9   3  18      834.06      918.81     74.04 o
  -8   3  18      625.52      775.91     67.98 o
  -7   3  18      931.35      999.66     98.94 o
  -6   3  18      537.48      528.01     79.07 o
  -5   3  18     2170.06     2161.06    174.10 o
  -4   3  18        3.78        5.72     49.44 o
  -3   3  18       79.64      103.93     45.06 o
  -2   3  18     1743.20     1788.92    140.95 o
  -1   3  18     2762.92     2716.91    149.04 o
   0   3  18      532.34      517.37     87.14 o
   1   3  18      297.18      198.55     68.06 o
   2   3  18      124.82      176.99     69.18 o
   3   3  18      924.00      929.65    106.10 o
   4   3  18       26.40       38.80     66.17 o
   5   3  18      206.24      185.33    107.20 o
   6   3  18      479.30      534.19    104.68 o
   7   3  18      817.86      928.38    124.39 o
   8   3  18       37.57      293.64    102.22 o
   9   3  18      902.36      805.52    156.93 o
  10   3  18      400.93      330.43    183.32 o
 -14   4  18      582.70      763.94    255.71 o
 -13   4  18        0.04      -37.55    130.29 o
 -12   4  18      600.64      644.13    166.20 o
 -11   4  18      975.76     1308.53    155.20 o
 -10   4  18        1.86      -52.73    102.44 o
  -9   4  18      205.12      224.94    141.43 o
  -8   4  18     1956.42     1859.44    332.54 o
  -7   4  18      695.60      742.05     82.60 o
  -6   4  18       12.07       29.57     67.26 o
  -5   4  18      533.22      666.51    129.62 o
  -4   4  18     2103.13     2115.67    112.39 o
  -3   4  18      500.78      571.39    118.36 o
  -2   4  18      415.06      320.73    129.07 o
  -1   4  18     1452.82     1249.72    105.18 o
   0   4  18       15.28       65.66     64.16 o
   1   4  18       53.69      -40.04     72.66 o
   2   4  18      273.82      383.18     85.93 o
   3   4  18      426.57      455.88    121.54 o
   4   4  18        5.64       95.91     81.43 o
   5   4  18      149.49      201.40    107.74 o
   6   4  18      849.63      785.70    133.15 o
   7   4  18      438.86      599.37    164.38 o
   8   4  18       88.66      126.89    162.08 o
   9   4  18      269.97      221.58    134.68 o
 -11   5  18      318.97      144.33    125.66 o
 -10   5  18      412.15      658.58    150.90 o
  -8   5  18     1427.93     1303.91    213.80 o
  -7   5  18      370.32      454.90    162.05 o
  -6   5  18        1.38      -18.30    146.90 o
  -5   5  18      853.27      813.19    159.61 o
  -4   5  18      555.71      614.23    129.62 o
  -3   5  18        2.41       26.57    114.23 o
  -2   5  18      245.53      404.16    143.48 o
  -1   5  18      329.23      263.83     75.98 o
   0   5  18      680.95      453.59    136.90 o
   1   5  18        0.16      126.53     99.89 o
   2   5  18      370.82      262.85    104.18 o
   3   5  18      597.23      437.03    111.05 o
   4   5  18      209.32      190.38    106.57 o
   5   5  18      166.86       36.17    235.26 o
   6   5  18      628.19      642.11    152.31 o
   7   5  18        8.83       69.05    115.40 o
  -9   6  18        1.94      -20.01    127.15 o
  -8   6  18      783.82      682.24    293.05 o
  -7   6  18      937.71      577.83    158.23 o
  -6   6  18       24.06       93.38    144.21 o
  -5   6  18      978.99     1008.68    172.16 o
  -4   6  18       93.49      214.64    153.94 o
  -3   6  18       38.56       40.37    131.22 o
  -2   6  18      386.65      724.04    236.50 o
  -1   6  18     1005.67      958.87    260.88 o
   0   6  18      411.34      137.29    201.60 o
   1   6  18       30.95     -133.81    200.46 o
   2   6  18      228.20       34.60    155.30 o
   3   6  18      598.66      544.89    153.67 o
 -17   0  19      211.79      278.25     93.78 o
 -15   0  19     1427.00     1496.32    122.82 o
 -13   0  19      444.31      455.31    124.00 o
 -11   0  19      967.47     1087.19    109.82 o
  -9   0  19     7645.87     7547.76    195.74 o
  -7   0  19       20.65       14.14     62.67 o
  -5   0  19     5062.54     5017.93    171.31 o
  -3   0  19     1662.00     1613.07    114.03 o
  -1   0  19     2253.51     2045.37    230.49 o
   1   0  19     4057.25     4057.88    203.77 o
   3   0  19        0.90      247.90    343.98 o
   5   0  19     1872.41     2107.04    189.78 o
   7   0  19      185.12      -56.06    211.67 o
   9   0  19      195.58      353.84    160.32 o
  11   0  19       81.27      194.69    202.98 o
 -17   1  19      236.35      387.70    118.55 o
 -16   1  19     1579.22     1373.80    100.34 o
 -15   1  19      118.08      130.31     59.15 o
 -14   1  19      101.40       -2.20     50.83 o
 -13   1  19       86.23       87.23     43.42 o
 -12   1  19     4182.73     4226.17    135.78 o
 -11   1  19        1.32       -1.60     54.38 o
 -10   1  19      615.51      604.31    119.08 o
  -9   1  19      367.34      371.38     50.65 o
  -8   1  19     2776.24     2928.01     87.27 o
  -7   1  19      549.54      663.62     87.00 o
  -6   1  19     6366.64     5933.36    132.30 o
  -5   1  19       70.62       54.76     75.00 o
  -4   1  19      356.55      350.41     52.68 o
  -3   1  19       17.62      -45.33     45.33 o
  -2   1  19     4009.00     3912.40    134.48 o
  -1   1  19      137.72       97.81     83.51 o
   0   1  19      139.78       98.71     59.80 o
   1   1  19      298.12      248.56     71.93 o
   2   1  19     2504.74     2538.88    137.34 o
   3   1  19       26.41      281.66    100.22 o
   4   1  19      526.88      315.56     94.01 o
   5   1  19      128.81       55.79     79.68 o
   6   1  19      329.91      417.94    120.97 o
   7   1  19        9.94      -90.75     90.75 o
   8   1  19     3011.08     3154.39    201.88 o
   9   1  19        0.12       35.27    106.56 o
  10   1  19        2.66      122.37    167.49 o
  11   1  19       22.56      116.60    136.16 o
 -16   2  19      570.41      640.10    185.80 o
 -15   2  19      485.09      539.00    205.84 o
 -14   2  19       72.57       56.06    102.94 o
 -13   2  19     2201.81     2365.99    421.76 o
 -12   2  19      834.40      753.65     97.98 o
 -11   2  19     1021.37     1012.99     63.08 o
 -10   2  19      308.30      208.87     53.59 o
  -9   2  19     2209.08     2387.80    158.16 o
  -8   2  19      191.42      171.54     44.36 o
  -7   2  19      140.70       98.31     50.52 o
  -6   2  19      786.50      848.33     75.02 o
  -5   2  19     3916.14     3831.31     85.15 o
  -4   2  19      307.38      345.06     44.70 o
  -3   2  19      866.47      984.22     69.51 o
  -2   2  19      351.39      256.09     53.01 o
  -1   2  19      797.96      836.24     81.93 o
   0   2  19      132.43      179.21     66.93 o
   1   2  19     3571.44     3533.68    120.76 o
   2   2  19      452.63      451.56    118.07 o
   3   2  19      544.39      672.03    101.75 o
   4   2  19       23.43      164.78     86.60 o
   5   2  19     1830.62     1474.70    151.21 o
   6   2  19      213.67      280.43    125.70 o
   7   2  19      348.74      230.13    114.82 o
   8   2  19      497.39      371.93    123.91 o
   9   2  19      952.12      940.63    164.20 o
  10   2  19       65.29       -1.17    100.09 o
 -15   3  19      198.09      115.23    192.68 o
 -14   3  19      124.00       -2.12    115.39 o
 -13   3  19      230.03      152.27    133.48 o
 -12   3  19     1536.90     1722.29    155.34 o
 -11   3  19      203.04       71.47    116.88 o
 -10   3  19      534.64      412.63    139.84 o
  -9   3  19      694.80      514.80     86.52 o
  -8   3  19       46.10       66.99     98.81 o
  -7   3  19        5.23      -48.47     57.67 o
  -6   3  19     1960.60     1848.00     52.34 o
  -5   3  19      665.65      686.14     59.53 o
  -4   3  19      563.82      695.33    103.94 o
  -3   3  19      694.58      652.78     60.77 o
  -2   3  19     3206.36     3245.76    151.39 o
  -1   3  19      603.90      439.21     74.25 o
   0   3  19        5.86      107.68     61.38 o
   1   3  19        1.09      -16.48     65.95 o
   2   3  19     1870.59     1708.12    117.13 o
   3   3  19      614.91      482.59     78.18 o
   4   3  19      634.26      602.76     97.92 o
   5   3  19      615.20      390.03    107.25 o
   6   3  19      194.91      423.83     99.88 o
   7   3  19       49.11       67.61     92.68 o
   8   3  19     1048.07     1062.05    158.46 o
   9   3  19       86.70       70.81    161.49 o
 -14   4  19       49.41      272.46    159.20 o
 -13   4  19      642.03      610.30    258.68 o
 -12   4  19      647.21      819.92    175.05 o
 -11   4  19      167.78      336.06    202.76 o
 -10   4  19      534.57      497.01    172.84 o
  -9   4  19      858.96      897.77    308.23 o
  -8   4  19      164.59       94.96     74.95 o
  -7   4  19      101.87      150.29     73.37 o
  -6   4  19      104.94       11.78     68.33 o
  -5   4  19     1019.37     1058.32     80.03 o
  -4   4  19      440.46      427.74     99.98 o
  -3   4  19     1390.63     1491.67    101.06 o
  -2   4  19     1039.12      917.86    101.96 o
  -1   4  19      837.71      483.02    125.65 o
   0   4  19      622.44      544.29    103.11 o
   1   4  19      832.52      862.80    130.40 o
   2   4  19      300.87      255.46     88.73 o
   3   4  19        0.09       38.09     93.02 o
   4   4  19       37.65       86.50    131.09 o
   5   4  19      806.89      792.02    219.33 o
   6   4  19      390.58      367.41    138.38 o
   7   4  19       96.96      283.02    128.18 o
   8   4  19      270.46      153.30    213.79 o
 -11   5  19      109.07      578.26    265.04 o
 -10   5  19      269.19      452.71    180.25 o
  -9   5  19      950.02      705.16    191.30 o
  -8   5  19      475.95     -196.08    219.21 o
  -7   5  19       54.15       25.06    110.92 o
  -6   5  19      364.05      495.33    225.57 o
  -5   5  19      755.45      901.43    152.11 o
  -4   5  19        0.63       31.58     75.51 o
  -3   5  19      171.28      160.13    134.28 o
  -2   5  19      514.86      446.08    134.95 o
  -1   5  19      468.74      343.39    147.02 o
   0   5  19        0.25      -72.22     72.22 o
   1   5  19      516.98      418.02     97.80 o
   2   5  19      381.18      350.55    112.94 o
   3   5  19      146.27       75.40    107.30 o
   4   5  19      194.54       33.88    142.79 o
   5   5  19      458.84      446.19    131.16 o
  -7   6  19      110.74      101.23    161.84 o
  -6   6  19     1283.50     1574.58    301.06 o
  -5   6  19       49.10       70.36    142.24 o
  -4   6  19        8.78      254.54    137.57 o
  -3   6  19       73.68      149.90    149.19 o
  -2   6  19      757.21      862.62    218.85 o
  -1   6  19       87.55       78.05    200.15 o
   0   6  19       92.33      153.72    235.65 o
   1   6  19      463.19      330.60    312.98 o
 -16   0  20      941.20      865.62    143.30 o
 -14   0  20     2974.59     2673.77   1466.65 o
 -12   0  20     1266.69     1423.45    145.36 o
 -10   0  20     3758.75     3827.70    138.35 o
  -8   0  20     1034.38     1170.76    154.15 o
  -6   0  20     2710.65     2725.20    136.56 o
  -4   0  20     1757.50     1789.33    118.44 o
  -2   0  20     3806.48     3550.41    143.92 o
   0   0  20     2084.66     2212.22    191.45 o
   2   0  20      549.17      403.55    264.94 o
   4   0  20     1784.92     2204.37    428.02 o
   6   0  20      197.23      195.93    165.73 o
   8   0  20     2179.83     2563.87    841.60 o
  10   0  20       60.20      -14.54    239.47 o
 -16   1  20       67.24        1.06     99.61 o
 -15   1  20      137.84      172.04     68.47 o
 -14   1  20       68.67       17.61     67.87 o
 -13   1  20      933.53      931.96     86.79 o
 -12   1  20       70.44       82.35     54.24 o
 -11   1  20      504.09      450.21    102.06 o
 -10   1  20      272.28      224.81     51.40 o
  -9   1  20     1219.47     1356.65     79.43 o
  -8   1  20       35.08       36.55     41.12 o
  -7   1  20     3670.33     3570.13    113.96 o
  -6   1  20       51.39       17.83     53.46 o
  -5   1  20      309.08      291.99     63.52 o
  -4   1  20       75.94      165.70     54.16 o
  -3   1  20     3724.24     3515.22    144.00 o
  -2   1  20       85.69       22.27     55.78 o
  -1   1  20       33.06       72.34     58.59 o
   0   1  20       98.32      149.13     61.03 o
   1   1  20     1587.69     1462.33    125.60 o
   2   1  20        6.39       84.94     81.63 o
   3   1  20      731.31      734.26     96.26 o
   4   1  20       15.10       92.05     87.11 o
   5   1  20      695.73      881.05    112.48 o
   6   1  20      128.55      280.58    117.86 o
   7   1  20      720.12      960.11    180.19 o
   8   1  20      246.49      283.37    129.65 o
   9   1  20      296.61      366.13    131.83 o
  10   1  20       34.27      -57.35    108.31 o
 -16   2  20     1860.45     1728.68    226.86 o
 -15   2  20       31.65       44.33    116.06 o
 -14   2  20      905.74      930.20    164.82 o
 -13   2  20       18.48       55.70    111.82 o
 -12   2  20      142.50      228.30     78.01 o
 -11   2  20        1.30       -6.96     36.91 o
 -10   2  20     1462.15     1660.86    127.18 o
  -9   2  20       79.48      100.27     60.34 o
  -8   2  20       66.89       -3.66     33.06 o
  -7   2  20       15.19      -40.96     50.22 o
  -6   2  20     2468.87     2425.88    123.10 o
  -5   2  20      104.81       98.69     45.23 o
  -4   2  20      908.79     1001.39     84.71 o
  -3   2  20      645.19      663.24     68.82 o
  -2   2  20      582.88      512.79     72.74 o
  -1   2  20        5.66       81.82     57.27 o
   0   2  20     1209.71     1278.86     95.06 o
   1   2  20      322.08      340.11     80.41 o
   2   2  20      139.69      184.19     75.32 o
   3   2  20      227.29      175.11     80.55 o
   4   2  20     1756.80     1916.25    191.75 o
   5   2  20      140.44      270.18    130.09 o
   6   2  20       52.93      122.06    121.70 o
   7   2  20        4.82      136.02     96.96 o
   8   2  20      407.21      297.43    138.01 o
   9   2  20       23.89      -33.79    123.40 o
 -15   3  20        1.21       -6.58    174.43 o
 -14   3  20      352.51      339.01    157.58 o
 -13   3  20     1721.42     2188.20    429.82 o
 -12   3  20        3.16      318.10    162.46 o
 -11   3  20      629.30      759.45    121.15 o
 -10   3  20      595.00      661.88    132.31 o
  -9   3  20      838.11      662.56    126.79 o
  -8   3  20       14.12      -28.12     70.67 o
  -7   3  20     1443.64     1552.16    103.68 o
  -6   3  20      697.64      692.61     36.78 o
  -5   3  20     1108.61     1046.76     61.35 o
  -4   3  20      357.54      341.56     56.49 o
  -3   3  20     2055.31     2080.06    124.26 o
  -2   3  20      108.84       49.00     47.51 o
  -1   3  20        0.18       41.33     86.46 o
   0   3  20      153.74       92.30     75.17 o
   1   3  20     2477.76     2134.59    138.96 o
   2   3  20      135.24      130.84     70.29 o
   3   3  20     1770.84     1720.39    236.98 o
   4   3  20     1295.44     1181.40    122.55 o
   5   3  20      118.77      110.29    104.70 o
   6   3  20       69.24      111.95    107.72 o
   7   3  20      729.02      629.85    132.23 o
   8   3  20      186.49      281.69    186.19 o
 -13   4  20      974.80     1014.87    167.19 o
 -12   4  20      361.58      246.73    151.36 o
 -11   4  20      291.53      431.44    165.27 o
 -10   4  20     1033.66     1612.47    306.00 o
  -9   4  20       32.75      153.77    166.36 o
  -8   4  20       49.57      184.83    122.64 o
  -7   4  20      529.52      452.42    131.40 o
  -6   4  20     1315.30     1493.91    258.43 o
  -5   4  20       35.89      144.65     98.09 o
  -4   4  20      699.97      671.46     98.66 o
  -3   4  20      716.94      749.20     88.71 o
  -2   4  20      924.36      848.76    165.76 o
  -1   4  20      126.98      206.68     83.49 o
   0   4  20     1300.08     1426.71    114.16 o
   1   4  20      661.52      667.95    112.15 o
   2   4  20       52.56      -29.44     93.00 o
   3   4  20      498.52      494.73    128.34 o
   4   4  20     1044.51      927.48    136.58 o
   5   4  20      237.15      352.09    105.21 o
   6   4  20      123.28      128.50    118.81 o
   7   4  20      253.06      219.32    211.00 o
 -10   5  20      731.41      934.90    271.09 o
  -9   5  20      527.12      531.36    261.86 o
  -8   5  20       95.44       93.34    181.17 o
  -7   5  20      249.36      138.00    140.50 o
  -6   5  20      363.93      250.70    174.23 o
  -5   5  20      142.88      -28.63    130.47 o
  -4   5  20      215.93      166.10    174.52 o
  -3   5  20      647.72      504.54     89.07 o
  -2   5  20      320.11      597.26    148.59 o
  -1   5  20       95.04      159.64    140.41 o
   0   5  20      223.93      331.14    136.60 o
   1   5  20      160.23      157.03     83.60 o
   2   5  20       92.42      105.19    101.03 o
   3   5  20      138.39      201.56    155.22 o
   4   5  20      642.97      543.12    132.15 o
  -3   6  20     1072.22      557.70    300.66 o
  -2   6  20       92.47      219.00    259.74 o
 -15   0  21      740.50      544.52    152.36 o
 -13   0  21      952.88      601.12    129.64 o
 -11   0  21     3242.95     3518.00    246.60 o
  -9   0  21        8.13        1.26     97.75 o
  -7   0  21     1640.58     1678.89    103.38 o
  -5   0  21      244.78      391.86     95.85 o
  -3   0  21     3361.88     3255.00    142.94 o
  -1   0  21     3211.25     2780.82    143.83 o
   1   0  21     1528.76     1725.41    195.02 o
   3   0  21     2055.38     2348.06    312.85 o
   5   0  21      114.90      231.26    225.31 o
   7   0  21      253.97      292.99    186.99 o
   9   0  21       45.50      -80.28    255.27 o
 -16   1  21       75.28     -114.59    154.06 o
 -15   1  21       23.26      143.87    152.58 o
 -14   1  21     2609.51     2454.69    144.24 o
 -13   1  21      437.72      343.82     65.83 o
 -12   1  21      910.64      737.90     86.80 o
 -11   1  21       68.82       73.80     81.59 o
 -10   1  21     1350.02     1369.68     70.19 o
  -9   1  21       19.91       80.05     49.39 o
  -8   1  21     1657.86     1779.29    119.22 o
  -7   1  21      206.58      219.40     61.51 o
  -6   1  21      551.72      553.70     62.18 o
  -5   1  21       13.80        7.47     51.62 o
  -4   1  21     2444.57     2555.45    105.43 o
  -3   1  21      120.94      130.55     55.32 o
  -2   1  21      374.25      453.54     69.09 o
  -1   1  21      126.92       43.62     71.80 o
   0   1  21     1703.43     1835.09    151.00 o
   1   1  21        3.94      -62.44     75.73 o
   2   1  21      876.43      838.09    121.33 o
   3   1  21       12.24       39.36     95.30 o
   4   1  21      473.28      594.34    152.74 o
   5   1  21       73.92      232.67    175.14 o
   6   1  21      778.74      530.31    133.88 o
   7   1  21      185.12      426.24    192.78 o
   8   1  21       27.09       97.23    104.95 o
   9   1  21       42.26      217.31    150.76 o
 -15   2  21     1517.67     1744.89    195.03 o
 -14   2  21      140.68      179.22    129.43 o
 -13   2  21      229.42      319.37    204.14 o
 -12   2  21      146.84       46.36    132.22 o
 -11   2  21     1999.04     2009.63    150.80 o
 -10   2  21      283.81      183.41     44.79 o
  -9   2  21        0.16      -28.77     40.34 o
  -8   2  21      183.97      160.29     44.00 o
  -7   2  21     2691.00     2593.09    106.74 o
  -6   2  21     1150.21     1290.35     67.92 o
  -5   2  21      106.05      199.29     50.25 o
  -4   2  21     1862.08     1699.30    173.06 o
  -3   2  21      285.17      309.04     61.69 o
  -2   2  21        5.23      -42.97     62.72 o
  -1   2  21     1406.17     1255.63    123.60 o
   0   2  21      375.08      300.93     73.32 o
   1   2  21       26.70       64.50     69.66 o
   2   2  21      124.69       51.71     75.27 o
   3   2  21      942.22      878.10    109.95 o
   4   2  21        0.65       98.71     99.33 o
   5   2  21       45.89      309.43    108.77 o
   6   2  21      214.69      580.27    185.67 o
   7   2  21      547.29      392.28    122.40 o
   8   2  21        3.42      109.89    104.59 o
 -14   3  21      732.24      663.63    176.10 o
 -12   3  21      297.76      421.38    151.54 o
 -11   3  21      440.05      410.70    119.67 o
 -10   3  21      656.75      455.25    167.87 o
  -9   3  21       21.17      -58.69     64.83 o
  -8   3  21     1415.04     1470.32    101.45 o
  -7   3  21     1185.88     1043.84     90.17 o
  -6   3  21       27.72      -12.42     49.28 o
  -5   3  21      207.97      197.88     50.67 o
  -4   3  21      375.68      299.90     98.77 o
  -3   3  21      398.99      375.08     71.30 o
  -2   3  21       36.96       83.08     62.29 o
  -1   3  21     1059.98     1134.46    118.47 o
   0   3  21      374.95      495.91     84.57 o
   1   3  21       75.34      -27.03     78.02 o
   2   3  21      163.53       72.22     72.45 o
   3   3  21      549.22      424.47     93.73 o
   4   3  21      197.63      299.62     89.82 o
   5   3  21        0.06      -43.27    137.78 o
   6   3  21      135.04      205.74    124.26 o
   7   3  21       88.00      178.81    105.95 o
 -12   4  21      192.29       46.43    144.84 o
 -11   4  21      691.19      496.06    168.18 o
 -10   4  21      295.84      271.83    225.36 o
  -9   4  21      190.64      376.49    157.28 o
  -8   4  21      584.94      761.48    161.31 o
  -7   4  21      884.20      810.15    176.52 o
  -6   4  21        0.72        3.90     64.66 o
  -5   4  21      644.36      762.76    151.34 o
  -4   4  21      286.21      148.88    137.70 o
  -3   4  21      378.05      263.21     83.65 o
  -2   4  21        2.92      100.88     61.79 o
  -1   4  21      158.31      209.33    113.25 o
   0   4  21      149.88      147.04     96.78 o
   1   4  21        7.06       61.25     93.19 o
   2   4  21      127.12       76.86     70.13 o
   3   4  21      330.64      303.98     95.07 o
   4   4  21      192.94       10.20     85.61 o
   5   4  21       40.50      113.91    144.57 o
  -9   5  21        0.92      -41.26    124.09 o
  -8   5  21      239.42        9.34    200.96 o
  -7   5  21      986.49     1047.44    214.92 o
  -6   5  21        6.06     -106.05    125.03 o
  -5   5  21       24.96      261.90    134.05 o
  -4   5  21      743.90      867.68    182.08 o
  -3   5  21      400.01      440.77     99.75 o
  -2   5  21      172.82      359.00    155.77 o
  -1   5  21      441.69      450.25    245.00 o
   0   5  21       50.31      209.48    207.71 o
   1   5  21      119.49      289.96    301.33 o
   2   5  21      347.45      345.84    144.02 o
 -14   0  22      198.72       97.52    121.16 o
 -12   0  22     2663.87     2824.05    210.12 o
 -10   0  22        8.20       13.45    104.76 o
  -8   0  22     3797.99     3817.36    161.04 o
  -6   0  22     1549.62     1472.93    234.43 o
  -4   0  22      945.12     1210.38    261.28 o
  -2   0  22     2658.32     2597.03    334.78 o
   0   0  22       15.63      -29.33    118.73 o
   2   0  22     1654.20     1817.87    179.15 o
   4   0  22       81.52      170.72    128.89 o
   6   0  22      129.72      207.77    305.04 o
   8   0  22      451.47      640.99    442.76 o
 -15   1  22      956.82      574.44    195.86 o
 -14   1  22        0.68      102.07    171.46 o
 -13   1  22      941.89     1033.25    218.81 o
 -12   1  22      235.00      306.17     85.42 o
 -11   1  22      680.08      816.83    129.04 o
 -10   1  22       10.55       -0.34     50.22 o
  -9   1  22     1548.64     1657.69    112.12 o
  -8   1  22        0.69       12.20     47.55 o
  -7   1  22        6.51      -35.05     58.49 o
  -6   1  22     1181.31     1048.13     97.81 o
  -5   1  22     3245.52     3142.37    122.45 o
  -4   1  22        0.67      -20.46     64.39 o
  -3   1  22      153.19      168.67     64.78 o
  -2   1  22       30.49       72.16     66.66 o
  -1   1  22     1115.43     1155.65    111.18 o
   0   1  22      302.49      339.18     93.23 o
   1   1  22      986.93     1156.79    127.04 o
   2   1  22      337.82      246.11    108.35 o
   3   1  22      412.82      471.85     98.75 o
   4   1  22        6.45       22.15    103.03 o
   5   1  22      445.69      738.63    277.36 o
   6   1  22       24.06      189.63    131.48 o
   7   1  22        3.14      -89.03    124.28 o
   8   1  22        0.17      -22.45    102.46 o
 -14   2  22       65.70      104.26    125.33 o
 -13   2  22       25.15      -30.44     76.22 o
 -12   2  22     2480.01     2810.18    196.08 o
 -11   2  22       50.84       -8.83     91.67 o
 -10   2  22      109.22      167.31    102.70 o
  -9   2  22      205.54      194.42     64.85 o
  -8   2  22     1613.46     1713.83     93.31 o
  -7   2  22       35.93      127.00     51.85 o
  -6   2  22     2170.77     2083.27    112.24 o
  -5   2  22       30.51       -1.34     43.92 o
  -4   2  22       11.71      113.69     55.36 o
  -3   2  22      181.04      202.89     60.54 o
  -2   2  22     1232.38     1429.99    228.24 o
  -1   2  22       79.69        1.99     64.49 o
   0   2  22      175.85      101.37     66.58 o
   1   2  22       32.91       51.57     76.84 o
   2   2  22     1085.92     1166.86    202.52 o
   3   2  22      197.95      123.74     74.86 o
   4   2  22        0.70       -6.01     81.06 o
   5   2  22       55.62      -28.40    109.06 o
   6   2  22      852.66      657.80    130.22 o
   7   2  22       77.47      -41.83    105.96 o
 -13   3  22      342.52       71.94    187.80 o
 -12   3  22      389.85      280.05    246.16 o
 -11   3  22      844.73      909.68    205.41 o
 -10   3  22       21.93      111.04     65.59 o
  -9   3  22      949.96      779.43    159.27 o
  -8   3  22      593.14      473.90     83.50 o
  -7   3  22       41.05      200.83     70.57 o
  -6   3  22       23.94      -43.15     90.38 o
  -5   3  22     2256.56     2283.47    102.56 o
  -4   3  22       18.10      -45.56     45.56 o
  -3   3  22      270.37      266.62     55.04 o
  -2   3  22      326.59      282.66     85.43 o
  -1   3  22     1767.65     1774.52    110.62 o
   0   3  22      565.95      389.70     95.68 o
   1   3  22      342.34      326.08     96.56 o
   2   3  22      132.76      340.16     78.90 o
   3   3  22      123.27      270.41     93.13 o
   4   3  22       38.43      103.95    111.43 o
   5   3  22      260.22      494.24    107.40 o
   6   3  22      245.22      387.75    133.09 o
 -11   4  22      446.42      413.22    202.38 o
 -10   4  22       22.55      121.33    138.44 o
  -9   4  22      596.08      550.96    216.04 o
  -8   4  22      468.77      342.63    146.16 o
  -7   4  22      124.02      293.96    133.13 o
  -6   4  22       92.72      127.37     70.05 o
  -5   4  22      589.82      465.89    150.08 o
  -4   4  22      342.98      233.38     89.53 o
  -3   4  22       59.58       68.92     83.93 o
  -2   4  22      823.86      749.75    149.23 o
  -1   4  22     1916.48     1634.06    127.70 o
   0   4  22       16.41       31.86     98.91 o
   1   4  22       87.68       29.32     98.08 o
   2   4  22      508.56      433.56    100.87 o
   3   4  22      227.28      215.18     82.98 o
   4   4  22        4.08      -69.50    156.16 o
  -7   5  22       50.12     -140.30    140.30 o
  -6   5  22      418.29      398.18    176.59 o
  -5   5  22      468.03      344.48    163.02 o
  -4   5  22      391.89      372.12    147.62 o
  -3   5  22      278.91      244.42    189.36 o
  -2   5  22      401.19      340.56    146.25 o
  -1   5  22      186.05      161.94    293.95 o
   0   5  22       52.20     -185.96    185.96 o
 -13   0  23     1527.84     1770.34    185.51 o
 -11   0  23       20.56       22.17     93.03 o
  -9   0  23     1416.89     1579.89    138.66 o
  -7   0  23      517.63      550.43    128.30 o
  -5   0  23     1302.71     1227.05    107.36 o
  -3   0  23     1330.30     1069.14    233.22 o
  -1   0  23      300.44      479.40    247.29 o
   1   0  23     1257.05     1125.48    158.36 o
   3   0  23        2.61      -91.97    122.14 o
   5   0  23      689.60      804.75    175.48 o
   7   0  23     1515.44     2060.42    248.94 o
 -14   1  23      219.73      114.02     89.48 o
 -13   1  23        5.31      160.04    140.95 o
 -12   1  23     1864.56     2088.48    136.92 o
 -11   1  23        4.44      -61.47     61.47 o
 -10   1  23     1008.93      867.16     86.63 o
  -9   1  23       84.80       78.06     51.47 o
  -8   1  23       15.08       31.79     53.12 o
  -7   1  23       55.21      111.46     60.41 o
  -6   1  23     2971.46     2919.02    103.63 o
  -5   1  23        1.07      -41.85     54.88 o
  -4   1  23      253.01      112.79     64.72 o
  -3   1  23        0.86        6.88     73.14 o
  -2   1  23     1229.14     1401.15    106.27 o
  -1   1  23      228.27      250.15     77.35 o
   0   1  23      646.41      480.43     85.70 o
   1   1  23       25.85       12.14     80.12 o
   2   1  23      866.22     1000.88    248.16 o
   3   1  23      149.79       86.67     94.59 o
   4   1  23      671.08      599.61    120.85 o
   5   1  23       75.77       48.45    110.12 o
   6   1  23        2.29      147.94    114.76 o
   7   1  23        9.11      159.64    142.64 o
 -13   2  23     2356.19     2498.82    152.60 o
 -12   2  23      304.46      189.03     79.68 o
 -11   2  23        1.17       22.18     80.35 o
 -10   2  23       28.71       -9.17     67.19 o
  -9   2  23      945.38     1188.50    254.31 o
  -8   2  23      100.01       85.88     56.09 o
  -7   2  23     1660.07     1627.95    137.42 o
  -6   2  23      150.61      229.59     60.88 o
  -5   2  23      868.57      612.34     67.45 o
  -4   2  23      234.67      200.02     82.31 o
  -3   2  23     1081.60     1280.97     90.68 o
  -2   2  23      235.26      123.73     59.37 o
  -1   2  23       30.88        9.54     71.30 o
   0   2  23       74.00       42.91     75.37 o
   1   2  23     1019.23     1457.74    261.57 o
   2   2  23      321.50      115.26     82.66 o
   3   2  23      145.64       65.22     86.87 o
   4   2  23      347.71      635.97    162.12 o
   5   2  23      367.99      371.08    117.11 o
   6   2  23        4.37      -15.32    179.09 o
 -12   3  23     1009.83      505.05    235.33 o
 -11   3  23       27.02     -114.05    114.05 o
 -10   3  23     1248.12     1226.43     97.31 o
  -9   3  23      404.48      504.05    109.80 o
  -8   3  23        0.34       13.99     73.46 o
  -7   3  23        6.48      -88.76     88.76 o
  -6   3  23      715.82      853.82    127.60 o
  -5   3  23      875.31     1077.77    110.52 o
  -4   3  23       11.70      -13.89     51.82 o
  -3   3  23      253.79      201.96     58.05 o
  -2   3  23      300.40      411.92     70.68 o
  -1   3  23        4.73       51.64     62.85 o
   0   3  23      298.26      207.16     80.54 o
   1   3  23      363.00      292.57     88.58 o
   2   3  23       41.19       -1.08     76.47 o
   3   3  23       29.71      -24.70     76.70 o
   4   3  23      707.19      836.61    146.25 o
   5   3  23      486.32      652.40    117.34 o
  -9   4  23      412.35      390.36    158.12 o
  -8   4  23        6.93       96.08    164.77 o
  -7   4  23       27.30      122.87    134.80 o
  -6   4  23      243.22      127.16    111.49 o
  -5   4  23      220.73      194.99    130.45 o
  -4   4  23        7.72      -40.86    103.53 o
  -3   4  23      975.98      948.89    161.39 o
  -2   4  23      725.62      538.65    168.23 o
  -1   4  23      122.45      284.67    152.35 o
   0   4  23        1.66      139.75    111.70 o
   1   4  23      876.59      752.03     92.42 o
   2   4  23      267.98      306.44     86.41 o
 -12   0  24      156.26      -43.15     85.41 o
 -10   0  24     1755.68     1824.05    137.71 o
  -8   0  24      538.35      479.97     96.17 o
  -6   0  24       27.82       98.53     76.51 o
  -4   0  24     1032.33     1050.51    110.52 o
  -2   0  24      453.40      643.66    161.72 o
   0   0  24     1295.14     1385.41    151.02 o
   2   0  24       24.89     -129.25    151.25 o
   4   0  24     1208.25      836.23    284.78 o
   6   0  24      540.96      393.39    357.88 o
 -13   1  24      215.12      174.68    145.31 o
 -12   1  24      111.17      177.00     85.73 o
 -11   1  24      733.20     1059.75    152.38 o
 -10   1  24      148.13      141.38     60.46 o
  -9   1  24       70.59       32.30     57.07 o
  -8   1  24       14.64       20.99     64.20 o
  -7   1  24     1318.57     1334.88     98.73 o
  -6   1  24      221.62      162.99     59.49 o
  -5   1  24       21.05       47.07     63.24 o
  -4   1  24      114.24      118.71     60.02 o
  -3   1  24     1240.29     1300.32     94.92 o
  -2   1  24       75.78       31.51     59.34 o
  -1   1  24      399.40      482.80     88.26 o
   0   1  24       58.63      121.25     83.67 o
   1   1  24      555.49      497.55    116.42 o
   2   1  24       28.31      219.11    118.41 o
   3   1  24      556.45      733.14    196.45 o
   4   1  24       24.47      -50.14     93.18 o
   5   1  24       45.55      288.26    193.20 o
   6   1  24       20.17      106.24    191.37 o
 -12   2  24      229.73      232.49     93.56 o
 -11   2  24       39.25      -23.46     77.86 o
 -10   2  24      852.40     1456.66    261.17 o
  -9   2  24       65.66      133.03     87.31 o
  -8   2  24      766.67      801.05    115.93 o
  -7   2  24      363.83      317.37     97.07 o
  -6   2  24     2015.86     1968.15    157.20 o
  -5   2  24      141.55      133.89     62.36 o
  -4   2  24      276.86      297.81     74.12 o
  -3   2  24      773.82      622.09     84.02 o
  -2   2  24       23.94      121.01     74.85 o
  -1   2  24       22.92       78.57     78.83 o
   0   2  24      729.65      525.04     90.23 o
   1   2  24        1.77      164.10     84.42 o
   2   2  24       22.53       85.15     95.31 o
   3   2  24      242.73      179.89     90.41 o
   4   2  24      210.30      340.64    117.04 o
   5   2  24       48.19       38.29    103.25 o
 -11   3  24      641.06       78.30    196.71 o
 -10   3  24      296.36      528.53    134.51 o
  -9   3  24       29.43       72.57     79.41 o
  -8   3  24       43.02       81.80     95.44 o
  -7   3  24     1191.66     1249.97    180.62 o
  -6   3  24      319.57      175.96    110.28 o
  -5   3  24       99.48      140.39    121.90 o
  -4   3  24      432.24      331.68    111.24 o
  -3   3  24      710.30      589.89    126.58 o
  -2   3  24       32.88       37.67     63.41 o
  -1   3  24      455.53      486.51    104.10 o
   0   3  24      269.83      231.17    113.56 o
   1   3  24      261.54      134.81     99.84 o
   2   3  24      262.64      232.17     98.23 o
   3   3  24      471.17      334.29    100.23 o
  -7   4  24      432.32      405.04    143.19 o
  -6   4  24      190.63      232.46    153.98 o
  -5   4  24       18.72      -67.73     79.84 o
  -4   4  24      775.19      716.56    139.60 o
  -3   4  24      466.27      401.33    122.17 o
  -2   4  24      106.40      199.20    136.13 o
  -1   4  24      123.33      159.84    133.03 o
   0   4  24      177.66      227.95    138.62 o
 -11   0  25      333.67      119.08     90.31 o
  -9   0  25      909.67     1017.10    115.26 o
  -7   0  25      566.07      449.21     92.87 o
  -5   0  25      326.81      462.44     96.33 o
  -3   0  25      249.82      291.52    106.60 o
  -1   0  25     1248.14     1239.61    189.89 o
   1   0  25      224.98      157.84    127.69 o
   3   0  25      418.18      297.24    151.10 o
 -12   1  25     1403.13     1656.29    117.67 o
 -11   1  25        5.17      -39.66     78.62 o
 -10   1  25       73.30      -34.61     65.50 o
  -9   1  25       34.22       62.85     53.83 o
  -8   1  25     1055.31      922.91    149.97 o
  -7   1  25       34.42       38.71     62.80 o
  -6   1  25       95.29       58.89     67.46 o
  -5   1  25      217.36      255.49     64.60 o
  -4   1  25      830.11      803.96    132.16 o
  -3   1  25        4.74      -42.66     62.17 o
  -2   1  25      340.30      457.71     84.41 o
  -1   1  25       49.25       63.86     71.51 o
   0   1  25      111.79      156.04     80.88 o
   1   1  25        2.11      -13.96     78.24 o
   2   1  25      560.55      721.08    117.67 o
   3   1  25       12.87     -103.30    115.15 o
   4   1  25       75.69       61.66    119.54 o
 -11   2  25      765.91      814.21    156.15 o
 -10   2  25       10.05      -47.07     95.31 o
  -9   2  25      282.38      242.95    110.03 o
  -8   2  25      235.18      402.20    112.03 o
  -7   2  25      802.13      624.31    170.33 o
  -6   2  25       12.85       66.30     79.23 o
  -5   2  25      739.49      624.13     82.17 o
  -4   2  25      125.12       85.69     56.69 o
  -3   2  25        0.50      -33.49     58.14 o
  -2   2  25      318.68      283.91     77.32 o
  -1   2  25      785.30      747.78    109.26 o
   0   2  25       92.89       89.00     82.52 o
   1   2  25       41.26      220.23    101.34 o
   2   2  25      118.70      372.71    129.45 o
   3   2  25      720.77      562.46    112.08 o
  -9   3  25      150.32      137.45     83.65 o
  -8   3  25      710.10      569.19    109.29 o
  -7   3  25       72.17      -76.74     97.49 o
  -6   3  25       87.15      123.09    124.21 o
  -5   3  25      565.42      497.95    130.57 o
  -4   3  25      598.35      576.41    151.10 o
  -3   3  25       43.44      216.10    151.06 o
  -2   3  25      342.99      334.31     79.26 o
  -1   3  25      253.56      358.88     89.81 o
   0   3  25      267.89      238.84    103.37 o
   1   3  25       94.76      145.04     87.54 o
 -10   0  26      208.63      123.63     81.87 o
  -8   0  26      211.01      298.42     99.45 o
  -6   0  26     1237.41     1319.50    169.96 o
  -4   0  26      212.61      240.07    123.32 o
  -2   0  26     1245.90     1483.20    139.40 o
   0   0  26        9.40      144.57    116.54 o
   2   0  26      892.92      363.24    308.86 o
 -10   1  26       41.22      358.62    133.39 o
  -9   1  26      951.96      920.95    155.50 o
  -8   1  26        4.12       22.85     63.49 o
  -7   1  26      140.92      157.02     76.84 o
  -6   1  26       38.44       77.39     68.66 o
  -5   1  26      323.77      337.89     78.74 o
  -4   1  26      150.58      156.33     70.21 o
  -3   1  26      458.37      446.89     83.67 o
  -2   1  26        0.12       31.51     93.29 o
  -1   1  26      344.95      279.97    101.71 o
   0   1  26      118.63      100.60     77.29 o
   1   1  26      993.11     1042.43    241.19 o
   2   1  26      109.36      162.23     91.98 o
  -9   2  26      111.65      206.94    103.47 o
  -8   2  26      292.73      477.47    267.76 o
  -7   2  26        1.96     -107.28    120.97 o
  -6   2  26     1227.84     1228.19    236.46 o
  -5   2  26       64.97      -11.30     62.58 o
  -4   2  26      208.04       63.51     60.86 o
  -3   2  26        0.33        5.80     63.46 o
  -2   2  26      608.38      591.99     85.04 o
  -1   2  26       46.11      146.61     87.71 o
   0   2  26       28.92       73.56     97.05 o
   1   2  26       47.42      100.70     85.21 o
  -5   3  26      406.04      472.55    175.10 o
  -4   3  26       10.04      113.27    100.98 o
  -3   3  26      399.90      623.70    179.21 o
  -7   0  27      752.90     1120.87    292.10 o
  -5   0  27      175.15      254.58    140.68 o
  -3   0  27     1312.82     1315.76    258.56 o
  -1   0  27      120.29      138.15    116.19 o
  -8   1  27       92.62      -30.69     77.76 o
  -7   1  27        6.05      -43.43     68.71 o
  -6   1  27     1473.39     1079.34    113.33 o
  -5   1  27        8.83      -53.20     70.88 o
  -4   1  27      668.07      537.90     90.80 o
  -3   1  27       52.79       99.85     97.61 o
  -2   1  27      439.67      395.98     83.62 o
  -1   1  27       22.10      175.24     89.94 o
  -5   2  27      414.52      296.63    135.98 o
  -4   2  27      171.05       66.76    116.55 o
  -3   2  27      721.18      253.80    240.22 o
 
